# Supplementary material for: Prediction of acute coronary syndromes by urinary proteome analysis
Source: PLoS One. 2017 Mar 8;12(3):e0172036. doi: 10.1371/journal.pone.0172036 (PMC5342174; doi:10.1371/journal.pone.0172036)
Supplement: S1 Table — A total of 252 individuals were used in this study. 0 represents individuals with no Acute Coronary Syndrome (ACS) used as controls and 1 represents individuals with ACS used as cases. For the biomarker discovery, the discovery cohort was used and the validation cohort was used for the ACS classifier validation. (XLS) [file pone.0172036.s001.xls]

## Sheet: Tabelle1
S1 Table. Cohort classification for biomarker discovery and validation. A total of 252 individuals were used in this study. 0 represented individuals with no Acute coronary Syndromes (ACS) used as controls and 1. represented individuals with ACS used as cases. For the biomarker discovery, the discovery cohort was used and the valiation cohort was used for the ACS classifier validation.
Patient ID	Clinical diagnosis	Cohort
18604	0	Discovery
18330	0	Discovery
19446	0	Discovery
19666	0	Discovery
7788	0	Discovery
7792	0	Discovery
8213	0	Discovery
17139	0	Discovery
17171	0	Discovery
17184	0	Discovery
17168	0	Discovery
18306	0	Discovery
18350	0	Discovery
18316	0	Discovery
18320	0	Discovery
18322	0	Discovery
18327	0	Discovery
18334	0	Discovery
18329	0	Discovery
18339	0	Discovery
18340	0	Discovery
18341	0	Discovery
18345	0	Discovery
18346	0	Discovery
18361	0	Discovery
18370	0	Discovery
18375	0	Discovery
18378	0	Discovery
18383	0	Discovery
18390	0	Discovery
18399	0	Discovery
18398	0	Discovery
18403	0	Discovery
18411	0	Discovery
18412	0	Discovery
18416	0	Discovery
18415	0	Discovery
18419	0	Discovery
18423	0	Discovery
18430	0	Discovery
18441	0	Discovery
18437	0	Discovery
18458	0	Discovery
18460	0	Discovery
18454	0	Discovery
18455	0	Discovery
18457	0	Discovery
18467	0	Discovery
18476	0	Discovery
18472	0	Discovery
18470	0	Discovery
18477	0	Discovery
18936	0	Discovery
18478	0	Discovery
18484	0	Discovery
18496	0	Discovery
18499	0	Discovery
18503	0	Discovery
18506	0	Discovery
18989	0	Discovery
18995	0	Discovery
18509	0	Discovery
18511	0	Discovery
18527	0	Discovery
18528	0	Discovery
18537	0	Discovery
18542	0	Discovery
18540	0	Discovery
18545	0	Discovery
18543	0	Discovery
18551	0	Discovery
18553	0	Discovery
18561	0	Discovery
18598	0	Discovery
18593	0	Discovery
18594	0	Discovery
18576	0	Discovery
18578	0	Discovery
18609	0	Discovery
18613	0	Discovery
18619	0	Discovery
18620	0	Discovery
18586	0	Discovery
18585	0	Discovery
7801	1	Discovery
7807	1	Discovery
7809	1	Discovery
14733	1	Discovery
17157	1	Discovery
17167	1	Discovery
17172	1	Discovery
17174	1	Discovery
18303	1	Discovery
18311	1	Discovery
18313	1	Discovery
18315	1	Discovery
18332	1	Discovery
18336	1	Discovery
18344	1	Discovery
18356	1	Discovery
18357	1	Discovery
18364	1	Discovery
18365	1	Discovery
18368	1	Discovery
18374	1	Discovery
18376	1	Discovery
18373	1	Discovery
18380	1	Discovery
18385	1	Discovery
18386	1	Discovery
18382	1	Discovery
18384	1	Discovery
18400	1	Discovery
18402	1	Discovery
18404	1	Discovery
18405	1	Discovery
18413	1	Discovery
18417	1	Discovery
18421	1	Discovery
18426	1	Discovery
18427	1	Discovery
18429	1	Discovery
18433	1	Discovery
18442	1	Discovery
18440	1	Discovery
18444	1	Discovery
18446	1	Discovery
18439	1	Discovery
18448	1	Discovery
18434	1	Discovery
18435	1	Discovery
18451	1	Discovery
18453	1	Discovery
18461	1	Discovery
18456	1	Discovery
18466	1	Discovery
18946	1	Discovery
18500	1	Discovery
18983	1	Discovery
18501	1	Discovery
18508	1	Discovery
18522	1	Discovery
19061	1	Discovery
18512	1	Discovery
18517	1	Discovery
18534	1	Discovery
18532	1	Discovery
18541	1	Discovery
18539	1	Discovery
18554	1	Discovery
19157	1	Discovery
18560	1	Discovery
18556	1	Discovery
18564	1	Discovery
18567	1	Discovery
18569	1	Discovery
18590	1	Discovery
18587	1	Discovery
18588	1	Discovery
18589	1	Discovery
18577	1	Discovery
18579	1	Discovery
18612	1	Discovery
18618	1	Discovery
18627	1	Discovery
18363	1	Discovery
18502	1	Discovery
18617	1	Discovery
7799	0	Validation
12428	0	Validation
17146	0	Validation
17175	0	Validation
18304	0	Validation
18309	0	Validation
18318	0	Validation
18323	0	Validation
18325	0	Validation
18331	0	Validation
18343	0	Validation
18355	0	Validation
18367	0	Validation
18379	0	Validation
18391	0	Validation
18414	0	Validation
18424	0	Validation
18432	0	Validation
18450	0	Validation
18449	0	Validation
18824	0	Validation
18463	0	Validation
18480	0	Validation
18487	0	Validation
18489	0	Validation
18491	0	Validation
18493	0	Validation
18513	0	Validation
18530	0	Validation
18533	0	Validation
18558	0	Validation
18566	0	Validation
18574	0	Validation
18596	0	Validation
18591	0	Validation
18603	0	Validation
18607	0	Validation
18608	0	Validation
18615	0	Validation
18468	0	Validation
18570	0	Validation
18583	0	Validation
18605	1	Validation
7804	1	Validation
14740	1	Validation
17154	1	Validation
17159	1	Validation
18307	1	Validation
18317	1	Validation
18324	1	Validation
18338	1	Validation
18347	1	Validation
18352	1	Validation
18369	1	Validation
18372	1	Validation
18387	1	Validation
18393	1	Validation
18401	1	Validation
18408	1	Validation
18425	1	Validation
18445	1	Validation
18452	1	Validation
18469	1	Validation
18474	1	Validation
18486	1	Validation
18488	1	Validation
18498	1	Validation
18504	1	Validation
18518	1	Validation
18521	1	Validation
18525	1	Validation
18516	1	Validation
18510	1	Validation
18531	1	Validation
18544	1	Validation
19141	1	Validation
18550	1	Validation
18548	1	Validation
18552	1	Validation
18563	1	Validation
18571	1	Validation
18600	1	Validation
18573	1	Validation
18595	1	Validation
