# Supplementary material for: Prediction of acute coronary syndromes by urinary proteome analysis
Source: PLoS One. 2017 Mar 8;12(3):e0172036. doi: 10.1371/journal.pone.0172036 (PMC5342174; doi:10.1371/journal.pone.0172036)
Supplement: S2 Table — The amplitudes were given for all 252 individuals and all peptides (5605) identified by CE-MS. (XLSX) [file pone.0172036.s002.xlsx]

## Sheet: Amplitudes
S2 Table. Mass spectrometry amplitudes of individuals. The amplitudes were given for all 252 individuals and all peptides (5605) identified by CE-MS.
	Peptide ID
Patient ID	54	94	97	191	219	286	366	388	420	463	499	583	605	624	652	709	889	912	936	953	1019	1035	1074	1097	1104	1139	1277	1393	1450	1457	1482	1495	1576	1577	1619	1698	1736	1850	1869	1882	1949	1950	2004	2010	2136	2178	2181	2210	2243
7804	0	0	0	0	0	0	0	0	0	0	0	0	0	22.5956	0	0	0	0	0	0	0	0	0	0	0	19.5595	0	0	0	30.5642	0	6.7768	11.544	74.6088	0	0	0	0	0	0	0	0	0	0	0	0	0	0	0
7788	0	0	0	0	0	0	0	0	0	0	0	0	0	0	0	0	0	10.0123	0	0	0	41.655	0	0	0	0	0	0	0	0	88.2294	0	0	0	0	0	0	0	0	0	0	0	0	0	0	0	0	0	0
7792	0	0	0	0	0	0	0	0	0	0	0	0	0	0	0	0	0	0	0	0	0	0	0	0	0	0	0	0	0	0	36.6594	0	90.2519	0	0	0	0	0	0	0	0	0	0	0	0	0	0	0	0
7801	0	0	0	0	0	0	0	0	0	0	0	0	0	0	0	0	0	0	0	0	0	19.88	0	0	0	0	0	0	0	0	0	0	0	0	0	0	0	0	0	0	0	0	0	0	0	0	0	0	0
7807	0	0	0	0	0	0	0	0	0	0	0	0	0	0	0	0	0	0	0	0	0	0	0	0	0	0	0	0	0	0	0	0	0	0	0	0	0	0	0	0	0	0	0	0	0	0	0	0	0
7809	0	0	0	0	0	0	0	0	0	0	0	0	0	0	0	0	0	0	0	0	0	0	0	0	0	0	0	0	0	0	0	0	0	59.5276	0	0	0	0	0	0	0	0	0	0	0	0	0	0	0
7799	0	0	0	0	0	0	0	0	0	0	0	0	0	0	0	0	0	0	0	0	0	0	0	0	0	0	0	0	0	0	0	0	0	0	0	0	0	0	0	0	0	0	0	0	0	0	0	0	0
8213	340.125	0	0	0	58.2498	0	0	0	0	0	0	0	0	120.991	0	0	0	151.118	84.2197	0	0	549.397	143.662	0	0	0	0	0	61.011	0	0	32.4008	309.706	0	0	0	0	85.4534	0	0	355.707	0	0	263.737	0	0	0	0	0
12428	0	0	0	0	0	0	0	0	0	0	0	0	0	84.4048	0	0	0	0	0	0	0	0	0	0	0	0	0	0	0	0	0	0	0	65.1382	0	0	0	0	0	0	0	0	0	0	0	0	0	0	0
14733	0	0	88.69	0	0	0	0	0	0	0	0	0	0	211.4	0	0	0	365.347	289.557	0	0	0	0	0	0	0	0	0	0	0	0	0	89.6584	187.076	0	30.7529	0	0	0	0	0	0	0	0	0	0	0	0	0
14740	0	0	0	0	0	0	0	0	0	0	14.0719	0	0	0	0	0	0	0	0	0	0	0	0	0	0	0	0	0	0	74.7114	0	0	0	68.99	0	0	0	0	229.698	0	0	0	0	39.9367	0	0	0	0	0
17139	0	0	141.71	0	0	0	0	0	0	0	0	0	0	113.99	0	0	0	0	0	0	0	0	0	0	0	0	0	0	0	0	0	0	0	39.13	0	0	0	0	0	0	0	0	0	68.31	0	30.52	0	0	0
17146	0	0	4.99	0	0	0	0	0	0	0	0	0	0	5.06	0	0	0	0	0	0	0	0	0	0	0	0	0	0	0	0	0	0	2.58	0	0	0	0	0	9.42	2.5	0	0	0	0	0	0	0	0	0
17154	0	0	0	0	0	0	0	0	0	0	0	0	0	0	0	0	0	0	0	0	0	0	0	0	0	0	0	0	0	0	0	0	0	0	0	0	0	0	0	0	0	0	0	0	0	0	0	0	0
17157	0	0	98.7	0	0	0	0	0	0	0	0	0	0	0	0	0	0	0	0	0	0	0	0	0	0	0	0	0	0	0	0	0	0	0	0	0	0	0	0	210.89	0	41.38	0	0	0	0	0	0	0
17159	0	0	93.67	0	0	0	0	0	0	0	0	0	0	0	0	0	0	0	0	0	0	0	0	0	0	0	0	0	0	87.71	0	0	0	0	0	0	0	0	0	0	0	0	0	0	0	0	0	0	0
17167	0	0	302.012	0	0	0	0	0	0	0	0	0	0	749.689	140.811	135.989	0	0	0	0	0	0	0	0	0	0	0	0	0	311.159	0	0	0	0	67.8945	0	0	0	0	0	0	0	0	0	0	0	0	0	0
17171	0	0	0	0	0	0	0	0	0	0	0	0	0	66.67	0	0	0	0	0	0	0	0	0	0	0	0	0	0	0	0	0	0	0	0	0	0	0	0	0	0	0	0	0	0	0	0	0	0	0
17172	0	0	0	0	0	0	0	0	0	0	0	0	12.69	20.66	0	0	0	0	0	0	0	24.03	0	0	0	0	0	0	0	22.97	0	0	0	40.68	0	0	0	0	0	0	0	0	0	9.08	0	0	0	0	0
17174	0	33.25	0	0	0	0	0	0	0	0	0	0	169.15	26.67	0	0	0	0	0	0	0	0	0	0	0	0	0	0	0	0	0	0	0	0	0	0	0	0	0	56.78	0	0	0	25.08	0	90.98	0	0	0
17175	0	20.77	0	0	0	0	0	0	0	0	0	0	0	0	0	0	0	0	0	0	0	17.35	0	0	0	0	0	0	0	0	0	0	0	0	0	0	0	12.09	0	0	0	0	0	0	0	0	0	0	0
17184	0	0	0	0	0	0	0	0	0	0	0	0	0	0	0	0	0	0	0	0	0	0	0	0	0	0	0	0	0	55.63	0	0	0	18.47	0	0	0	0	0	0	0	0	0	0	0	0	0	0	0
17168	0	0	0	0	0	0	0	0	0	0	0	0	0	0	0	0	0	0	0	0	0	0	0	0	0	0	0	0	0	0	0	0	0	0	0	0	0	0	0	0	0	0	0	0	0	0	0	0	0
18304	0	0	0	0	0	0	0	0	0	0	0	0	0	0	0	0	0	0	0	0	0	0	0	0	0	0	0	0	0	0	0	0	0	0	0	0	0	0	0	0	0	0	0	0	0	0	0	0	0
18306	0	0	0	0	0	0	0	0	0	0	0	0	0	0	0	0	0	11.2855	0	0	0	0	0	0	0	0	0	0	0	0	0	0	0	7.0171	0	0	0	0	0	0	0	0	0	0	0	0	0	0	0
18303	0	0	0	0	0	0	0	0	0	0	0	0	0	0	0	0	0	0	0	0	0	0	0	0	0	0	0	0	0	0	0	0	0	0	0	0	0	0	0	0	0	0	0	0	0	0	0	0	0
18307	0	0	22.6863	0	0	0	0	0	0	0	0	0	0	84.0552	0	0	0	57.5781	0	0	0	0	0	0	0	0	0	0	0	0	0	0	0	0	0	0	0	0	0	0	0	0	0	0	0	0	0	0	0
18309	0	0	0	0	0	0	0	0	0	0	0	0	0	0	0	0	0	7.0585	12.1713	0	0	29.1455	0	0	0	0	0	0	0	0	7.98	0	0	47.9542	0	0	0	0	0	0	0	0	0	0	0	0	0	0	0
18311	0	0	0	0	0	0	0	0	0	0	0	0	118.012	10.0457	0	0	0	0	0	0	0	0	0	0	0	0	0	0	0	0	3.844	0	0	24.2681	0	0	0	0	0	0	0	0	0	0	0	0	0	0	0
18313	0	0	0	0	0	0	0	0	0	0	0	0	826.25	19.8877	0	0	0	10.6776	0	0	0	0	0	0	0	0	0	0	0	16.8299	0	0	0	0	0	0	0	0	0	0	0	0	0	0	0	0	0	0	0
18350	0	0	0	0	0	0	0	0	0	0	0	0	358.798	0	0	0	0	0	0	0	0	0	0	0	0	0	0	0	0	0	0	0	0	0	0	0	0	0	0	0	0	0	0	0	0	0	0	0	0
18316	0	0	0	0	0	0	0	0	0	0	0	0	0	0	0	0	0	61.8938	0	0	0	0	0	0	0	0	0	0	0	30.7817	0	0	0	10.5579	0	0	0	0	0	0	0	0	0	0	0	0	0	0	0
18315	0	0	5.5459	0	0	0	0	0	0	0	0	0	29.9117	23.5563	0	0	0	21.0147	0	0	0	3.2587	0	0	0	0	0	0	0	0	0	0	3.4995	37.2236	0	0	0	0	6.8316	0	0	0	0	3.6111	0	0	0	0	0
18318	0	0	0	0	0	0	0	0	0	0	0	16.3468	0	0	0	0	0	0	111.869	0	0	0	0	0	0	0	0	0	0	0	0	0	0	27.2715	0	0	0	44.5961	0	0	0	0	0	0	0	0	0	0	152.66
18317	0	0	0	0	0	0	0	0	0	0	0	0	0	0	0	0	0	0	0	0	0	0	0	0	0	0	0	0	0	0	0	0	0	0	0	0	0	0	10.846	0	0	0	0	0	0	0	0	0	0
18320	0	0	0	0	0	0	0	0	0	0	0	0	0	0	0	0	0	0	0	0	0	0	0	0	0	0	0	0	0	0	0	0	0	0	0	0	0	0	0	0	0	0	0	0	0	0	0	0	0
18322	0	0	0	0	0	0	0	0	0	0	0	0	0	0	0	0	0	117.782	0	0	0	0	0	0	0	0	0	0	0	0	0	0	0	0	0	0	0	0	0	0	0	0	0	0	0	0	0	0	0
18323	0	0	0	0	0	0	0	0	0	0	0	0	0	0	0	0	0	0	0	0	0	0	0	0	0	0	0	0	0	0	0	0	0	0	0	0	0	0	0	0	0	0	0	0	0	0	0	0	0
18324	0	0	0	0	0	0	0	0	0	0	0	0	0	0	0	0	0	0	0	0	0	0	0	0	0	0	0	0	0	0	0	0	0	0	0	0	0	0	0	0	137.846	0	0	0	0	0	0	0	0
18325	0	0	0	0	0	0	0	0	0	0	0	0	0	0	0	0	0	0	0	0	0	0	0	0	0	0	0	0	0	0	0	0	0	0	0	0	0	0	0	0	0	0	0	0	0	0	0	0	0
18327	0	0	0	0	0	0	0	0	0	0	0	0	0	0	0	0	0	0	0	0	0	0	0	0	0	0	0	0	0	0	0	0	0	0	0	0	0	0	0	0	0	0	0	0	0	0	0	0	0
18334	0	0	0	0	0	0	0	0	0	0	0	0	0	0	0	0	0	20.5847	0	31.1256	0	0	0	0	0	0	0	0	0	8.7981	0	0	0	44.082	0	0	0	0	118.287	0	0	0	0	0	0	0	0	0	0
18329	0	56.6227	0	0	0	59.6247	0	0	0	0	0	0	25.9807	12.2737	0	0	0	57.4206	51.9295	0	0	0	0	0	9.1157	0	0	0	0	0	0	0	5.5691	0	0	0	0	0	0	0	31.3348	0	0	0	0	0	0	0	0
18331	0	5.2336	0	0	0	10.09	10.7508	0	0	0	0	0	53.6867	9.1113	0	0	0	12.8835	0	0	0	0	0	0	0	0	0	0	0	0	0	0	4.4976	0	0	0	0	0	0	59.8832	17.3706	0	0	0	0	0	0	0	0
18332	0	0	0	0	0	68.4364	0	0	0	0	0	0	0	0	0	0	0	110.746	0	0	0	0	0	0	0	0	0	0	0	0	0	0	0	54.9074	0	0	0	0	0	0	0	0	0	0	0	0	0	0	0
18336	0	0	0	0	0	0	0	0	0	0	0	0	0	30.6902	0	0	0	0	37.3522	0	0	0	0	0	0	0	0	0	0	0	0	0	14.7986	0	0	0	0	0	0	0	0	0	0	0	0	0	0	0	0
18338	0	21.5748	0	0	0	0	0	0	0	0	0	0	0	14.1799	0	0	0	62.5049	0	0	0	0	0	0	0	0	0	0	2.1707	0	0	0	4.6993	0	0	0	0	0	0	21.258	0	0	0	0	0	0	0	0	0
18339	0	0	0	0	0	0	0	0	0	0	0	0	0	0	0	0	0	47.5141	0	0	0	0	0	0	0	0	0	0	0	0	0	0	0	0	0	0	0	0	0	0	0	0	0	0	0	0	0	0	0
18340	0	0	0	0	0	0	0	0	0	0	0	0	0	0	0	0	0	111.514	0	0	0	0	0	0	0	0	0	0	0	0	0	0	0	0	0	0	0	0	0	0	0	0	0	0	0	0	0	0	0
18341	0	0	0	0	0	0	0	0	0	0	0	0	0	0	0	0	0	102.73	40.0166	0	0	0	0	0	0	0	0	0	0	0	0	0	0	48.1574	0	0	0	0	0	0	0	0	0	0	0	0	0	0	0
18345	0	0	0	0	0	0	0	0	0	10.1096	0	0	186.124	0	0	0	0	0	27.9532	0	0	0	0	0	0	0	0	0	0	0	0	0	0	52.9714	0	0	0	10.5082	0	0	0	0	0	0	0	85.6918	0	0	0
18347	0	0	0	0	0	0	0	0	0	0	0	0	0	0	0	0	0	0	0	0	0	0	0	0	0	0	0	0	0	0	0	0	0	14.013	0	0	0	6.2311	0	0	0	0	0	0	0	0	0	0	0
18352	0	14.8585	0	0	0	0	0	0	0	0	0	0	0	21.5858	0	0	0	28.8351	0	0	0	0	0	0	0	0	0	0	0	0	0	0	0	0	0	0	0	0	0	7.3423	0	0	0	0	0	25.531	0	0	0
18343	0	0	0	0	0	0	0	0	0	0	0	0	0	0	0	0	0	85.3753	0	0	0	0	0	0	0	0	0	0	0	0	0	0	0	13.3348	0	0	0	0	0	0	0	0	0	0	0	0	0	0	0
18344	0	0	0	0	0	0	0	0	0	0	0	0	0	0	0	0	0	0	15.1215	0	0	0	0	0	0	0	0	0	0	0	0	0	0	25.1919	0	0	0	0	0	0	0	0	0	0	0	0	0	0	0
18346	0	0	0	0	0	0	0	0	0	0	0	0	0	0	0	0	0	0	0	0	0	0	0	0	0	0	0	0	0	5.8792	0	0	0	29.3579	0	0	0	7.0715	0	0	0	0	0	0	0	0	0	0	0
18355	0	0	0	0	0	23.395	0	0	0	0	0	0	0	0	0	0	0	0	12.9424	0	0	0	0	0	0	0	0	0	0	5.2973	0	0	0	36.2137	0	0	0	0	0	0	0	0	0	0	0	0	0	0	89.766
18356	0	0	0	0	0	0	0	0	0	0	0	0	0	0	0	0	0	62.4037	0	0	0	0	0	0	0	0	0	0	0	39.2693	0	0	0	0	0	0	0	0	0	0	0	0	0	0	0	0	0	0	0
18357	0	0	0	0	0	20.7669	0	0	0	0	0	4.5281	289.066	6.9546	0	0	0	27.1941	0	0	0	0	0	0	0	0	0	0	0	0	0	9.6407	0	46.2273	0	4.1773	0	5.3036	0	0	0	0	0	0	0	0	0	0	0
18361	0	0	0	0	0	8.4707	0	0	0	0	0	13.6492	0	0	0	0	0	29.4933	85.0581	0	0	0	0	0	0	0	0	0	0	6.8036	0	0	0	21.1139	0	0	0	19.5125	0	0	0	0	0	0	0	0	0	0	84.8408
18364	0	0	30.4458	0	0	0	0	0	0	0	3.8981	0	0	58.828	0	19.2293	0	57.6263	0	0	0	0	0	0	0	0	0	0	0	49.0274	0	10.2266	0	17.4908	0	0	0	0	0	0	0	0	0	0	0	0	0	0	0
18365	0	0	0	0	0	0	0	0	0	0	0	0	0	21.1411	0	0	0	20.7787	23.5147	0	0	0	0	0	0	0	0	0	0	0	0	0	20.6639	29.9958	0	0	0	4.9164	0	0	0	0	0	0	0	0	0	0	0
18367	0	10.1634	0	0	0	0	0	0	0	0	0	0	0	0	0	0	9.7083	73.4341	119.184	0	0	0	0	0	0	0	0	0	0	0	0	0	0	0	0	0	0	0	0	40.3362	0	0	0	0	0	0	0	0	114.021
18368	0	0	0	0	0	0	0	0	0	0	0	0	0	0	0	0	0	111.741	54.5913	0	0	0	0	0	0	0	0	0	0	0	0	0	0	0	0	0	0	0	0	0	0	0	0	0	0	0	0	0	0
18369	0	0	0	0	0	0	0	0	0	0	0	0	0	0	0	0	0	22.4692	0	0	0	0	0	0	0	0	0	0	0	0	0	0	0	0	0	0	0	0	0	0	0	0	0	0	0	0	0	0	0
18370	0	0	0	0	0	0	0	0	0	0	0	0	153.146	0	0	0	0	25.0116	0	0	0	0	0	0	0	0	0	0	0	0	0	0	0	0	0	0	0	0	0	0	0	0	0	0	0	0	0	0	0
18372	0	0	0	0	0	0	0	0	0	0	0	10.9972	0	12.4487	0	0	0	104.618	10.3155	0	0	0	0	0	0	0	0	0	0	0	0	0	0	0	0	6.7515	0	0	0	0	0	0	0	0	0	0	0	0	95.649
18374	0	0	0	0	0	0	0	0	0	0	0	0	0	0	0	0	0	40.7348	0	0	0	0	0	0	0	0	0	0	0	0	0	0	0	0	0	0	0	0	0	0	0	0	0	0	0	0	0	0	163.269
18375	0	0	0	0	0	0	0	0	0	0	0	0	27.6673	0	0	0	0	0	123.003	0	0	0	0	0	0	0	0	0	0	0	0	0	0	18.1585	0	0	0	0	0	0	0	0	0	0	0	0	0	0	101.091
18378	0	0	5.2466	0	0	0	0	0	0	0	0	0	0	18.0914	0	0	0	22.3659	0	0	0	0	0	0	0	0	0	0	0	6.1054	0	0	14.3394	0	0	0	0	0	9.3675	13.4346	25.2169	0	0	0	0	0	0	0	0
18376	0	0	0	0	0	0	0	0	0	0	0	0	0	0	0	0	0	27.0253	130.686	0	0	0	0	0	0	0	0	0	0	0	0	0	0	0	0	0	0	0	0	0	0	0	0	0	0	0	0	0	26.3818
18373	0	0	0	0	0	0	0	0	0	0	0	0	0	0	0	0	0	0	0	0	0	0	0	0	0	0	0	0	0	0	0	0	0	0	0	0	0	0	0	0	0	0	0	0	0	0	0	0	0
18379	0	0	0	0	0	0	0	0	0	0	0	0	0	0	0	0	0	0	0	0	0	0	0	0	0	0	0	0	0	0	0	0	0	0	0	0	0	0	0	0	0	0	0	0	0	0	0	0	0
18380	0	0	0	0	0	0	0	0	0	0	0	0	716.885	0	0	0	0	0	0	0	0	0	0	0	0	0	0	0	0	0	0	0	0	18.4976	0	0	0	0	0	0	0	0	0	0	0	0	0	0	0
18385	0	0	0	0	0	0	0	0	0	0	0	0	0	0	0	0	0	32.7591	51.3701	0	0	0	0	0	0	0	0	0	0	0	0	0	0	0	0	0	0	0	0	0	0	0	0	0	0	0	0	0	31.076
18386	32.9089	0	0	0	0	0	0	0	0	0	0	0	6.7972	0	0	0	0	85.965	40.6528	0	0	0	0	0	0	0	0	0	0	0	0	0	15.2783	0	0	0	0	0	0	0	0	25.3125	0	0	0	0	0	0	58.0824
18387	0	0	0	0	0	0	0	0	0	280.222	0	0	0	0	0	0	0	0	0	0	0	0	0	0	0	0	0	0	0	0	0	0	0	13.007	0	0	0	0	37.5771	0	0	0	0	0	0	0	0	0	0
18382	0	0	0	0	0	0	0	0	0	0	0	0	0	0	0	0	0	49.3544	31.7436	0	0	0	0	0	0	0	0	0	0	0	0	0	0	0	0	0	0	0	0	0	0	0	0	0	0	0	0	0	29.3139
18383	0	0	5.0843	0	0	0	0	0	0	0	0	0	0	0	0	0	0	0	0	0	0	0	0	0	0	0	0	0	0	7.8036	0	0	0	44.1816	0	0	0	11.9725	0	0	0	0	0	8.336	0	0	0	0	0
18384	0	0	0	0	0	0	0	0	0	0	0	0	0	0	0	0	0	0	0	0	0	0	0	0	0	0	0	0	0	0	0	0	11.7849	0	0	0	0	0	0	0	0	0	0	0	0	0	0	0	0
18390	0	0	0	0	0	0	0	0	0	0	0	0	432.685	0	0	0	0	14.5725	12.3783	0	0	0	0	0	0	0	0	0	0	5.5417	0	0	0	34.987	0	6.1191	0	0	0	0	0	0	0	0	0	0	0	0	0
18391	0	0	0	0	0	0	0	0	0	0	0	3.8624	591.252	11.1733	0	0	0	15.4495	4.15	0	0	0	0	0	0	0	0	0	0	0	5.9786	0	0	30.9108	0	0	0	0	0	0	0	0	0	0	0	0	4.2072	0	0
18393	0	0	0	0	0	0	0	0	0	0	0	0	501.424	13.5745	0	0	0	9.388	3.4717	0	0	0	0	0	0	11.0818	0	0	0	19.0203	0	0	0	8.431	0	0	0	0	0	0	0	0	0	0	0	0	0	0	0
18400	0	0	0	0	0	0	0	0	0	0	0	0	0	0	0	0	0	0	0	0	0	0	0	0	0	0	0	0	0	0	0	0	0	0	0	0	0	0	0	0	0	0	0	0	0	0	0	0	0
18401	0	0	0	0	0	0	0	0	0	0	0	0	0	0	0	0	0	0	0	0	0	0	0	0	0	0	0	0	0	0	0	0	0	0	0	0	0	0	0	0	0	0	0	0	0	0	0	0	0
18399	0	0	0	0	0	0	0	0	0	0	0	0	0	0	0	0	0	51.4243	0	0	0	0	0	0	0	0	0	0	0	0	7.2958	0	0	27.5555	0	0	0	0	0	0	0	0	0	0	0	0	0	0	0
18398	0	0	0	0	0	0	0	0	0	0	0	0	0	0	0	0	0	0	0	0	0	0	0	0	0	0	0	0	0	0	0	0	0	0	0	0	0	0	0	0	0	0	0	0	0	0	0	0	0
18402	0	0	0	0	0	42.3708	0	0	0	0	0	28.74	88.8278	0	0	0	0	165.453	0	0	0	0	0	0	0	0	38.7639	0	13.0328	16.1103	0	0	0	20.2447	0	43.9403	0	0	0	0	0	0	0	0	0	0	0	0	345.02
18403	0	0	0	0	0	42.4385	0	0	0	0	0	12.6909	0	0	0	0	0	105.131	0	0	0	11.7941	0	0	0	0	0	0	0	15.0474	0	0	20.9319	0	0	54.7201	0	0	0	75.5309	0	0	12.6569	0	0	0	0	0	163.872
18404	0	0	0	0	0	36.4238	0	0	0	0	0	0	234.113	0	0	0	0	186.416	0	0	0	0	0	0	0	0	0	0	0	29.7721	0	0	0	69.8191	0	67.0647	0	0	0	0	0	0	0	0	0	0	0	0	256.825
18408	0	13.4139	0	0	0	19.1181	9.9934	0	0	0	0	0	0	0	0	0	0	35.9147	0	0	0	0	0	0	0	0	0	0	0	15.1197	0	0	15.4634	0	0	0	0	0	17.2712	0	0	15.7958	0	0	0	0	0	0	100.045
18405	0	0	0	0	0	0	0	0	0	0	0	0	93.1154	0	0	0	0	26.0807	14.2521	0	0	0	0	0	0	0	0	0	0	0	0	0	0	52.8942	0	0	0	0	0	0	0	0	0	0	0	0	0	0	34.6766
18411	0	0	0	0	0	0	0	0	0	0	0	0	0	0	0	0	0	96.6075	39.9659	0	0	0	0	0	0	0	0	0	0	7.5533	0	0	0	26.5995	0	0	0	0	0	0	0	0	0	0	0	0	0	0	62.4308
18412	0	0	0	0	0	0	0	0	0	0	0	0	0	0	0	0	0	54.7348	47.9271	0	0	0	0	0	0	0	0	0	0	12.9063	0	0	0	0	0	0	0	0	0	0	0	0	0	0	0	0	0	0	23.5607
18413	0	0	0	0	0	0	0	0	0	0	0	0	0	0	0	0	0	19.3936	0	0	0	0	0	0	0	0	0	0	0	23.4948	0	0	0	0	0	0	0	0	0	0	0	0	0	0	0	0	0	0	97.9169
18416	0	0	0	0	0	0	0	0	0	0	0	0	0	0	0	0	0	98.6983	46.1943	0	0	0	0	0	0	0	0	0	0	0	0	0	0	0	0	0	0	0	0	0	0	0	0	0	0	0	0	0	0
18415	0	0	0	0	0	0	0	0	0	0	0	0	0	19.6714	0	0	0	0	0	0	0	0	0	0	0	0	0	0	0	0	0	0	0	0	0	0	0	0	0	0	0	0	0	0	0	0	0	0	59.1676
18414	0	0	0	0	0	0	0	0	0	0	0	0	0	0	0	0	0	17.4855	22.3785	0	0	0	0	0	0	0	0	0	0	0	0	0	0	0	0	0	0	0	0	0	0	0	0	0	0	0	0	0	135.078
18417	0	0	0	0	0	0	0	0	0	0	0	0	0	0	0	0	0	15.2335	23.0314	0	0	0	0	0	0	0	0	0	0	0	0	0	0	0	0	0	0	0	0	0	0	0	0	0	0	0	0	0	38.5887
18425	0	72.9383	6.5574	0	0	0	7.2722	0	0	0	0	3.5827	87.6598	8.5272	0	0	9.3739	0	11.8838	0	0	17.8357	0	0	0	0	0	0	4.859	10.2532	0	0	9.4631	6.4858	0	4.4771	0	0	0	8.5222	4.089	8.4593	0	4.2623	0	0	0	0	12.086
18419	0	0	0	0	0	0	0	0	0	0	0	22.0861	0	0	0	0	0	86.8064	0	0	0	0	0	0	0	0	0	0	0	0	0	0	0	27.9259	0	0	0	0	0	0	0	0	0	0	0	0	0	0	206.199
18421	0	0	0	0	0	7.6634	0	0	0	0	0	0	0	15.7805	0	0	0	11.1699	0	0	0	0	0	0	0	4.8265	0	0	0	5.1838	0	2.1208	0	26.6571	0	4.0082	0	0	0	0	0	0	0	8.6523	0	0	0	0	0
18423	0	0	0	0	0	0	0	0	0	0	0	0	0	0	0	0	0	140.441	187.974	0	0	0	0	0	0	0	0	0	0	0	0	0	0	0	0	0	0	19.6891	0	0	0	0	0	0	0	0	0	0	132.133
18424	0	0	0	0	0	0	0	0	0	0	0	0	0	0	0	0	0	48.0218	18.1402	0	0	0	0	0	0	0	0	0	0	11.204	0	14.2905	0	37.2097	0	0	0	0	0	0	0	0	0	7.5912	0	0	0	0	0
18426	0	0	0	0	0	0	0	0	0	0	0	0	0	0	0	0	0	26.5705	12.6061	0	0	0	0	0	0	0	0	0	0	0	0	7.3773	4.2443	29.8731	0	0	0	6.9394	0	0	0	0	0	0	0	0	0	0	0
18427	0	30.4566	0	0	0	0	0	0	0	0	0	4.1216	0	0	0	0	6.6285	6.2154	0	0	0	0	0	10.1752	0	0	0	0	6.4306	0	0	3.4792	12.0742	0	0	3.0818	0	15.0178	8.1867	0	0	0	0	0	0	0	0	0	70.0375
18429	0	0	0	0	0	0	0	0	0	0	0	0	36.0249	18.9996	0	0	0	0	8.6117	0	0	0	0	0	0	0	0	0	0	0	0	0	0	30.5052	0	0	0	0	0	0	0	0	0	0	0	0	0	0	0
18430	0	0	0	0	0	0	0	0	0	0	0	0	0	4.3407	0	0	0	23.8449	19.0878	0	0	0	0	0	0	0	0	0	0	17.9571	0	0	0	0	0	0	0	0	0	0	0	0	0	0	0	0	0	0	16.952
18432	0	0	0	0	0	0	0	0	0	0	0	0	185.242	0	0	0	0	107.996	17.4909	0	0	0	0	0	0	0	0	0	0	0	0	0	0	55.8817	0	0	0	0	0	0	0	0	0	0	0	0	0	0	154.341
18433	0	0	9.8034	0	0	0	0	0	0	0	0	0	0	14.6425	0	0	0	16.9641	0	0	0	4.7503	0	0	0	0	0	0	0	6.9832	0	1.8842	0	7.6332	0	1.586	0	0	0	0	0	0	0	0	0	0	0	0	0
18441	0	0	0	0	0	0	0	0	0	0	0	0	0	0	0	0	0	0	0	0	0	0	0	0	0	0	0	0	0	0	0	0	0	0	0	0	0	0	0	0	0	0	0	0	0	0	0	0	0
18442	0	211.535	0	0	0	0	0	0	0	0	0	0	0	0	0	0	0	0	0	260.731	0	0	317.542	0	0	614.291	27.1961	0	0	0	120.331	0	0	296.297	0	0	0	0	598.037	0	0	302.892	52.5935	72.7675	0	0	0	0	0
18440	0	0	0	0	0	0	0	0	0	0	0	0	0	0	0	0	0	0	0	0	0	0	0	0	0	0	0	0	0	0	0	0	0	0	0	0	0	0	0	27.6578	0	0	0	0	0	0	0	0	0
18444	0	0	0	0	0	0	0	0	0	0	0	0	0	6.3445	0	0	0	0	0	0	0	0	0	0	0	0	0	0	0	0	0	0	0	0	0	0	0	0	0	0	0	0	0	0	0	0	0	0	0
18445	9.9377	0	0	0	0	0	0	0	0	0	0	0	0	0	0	0	0	18.252	0	0	0	0	0	0	0	0	0	0	0	0	0	0	0	0	0	0	0	0	0	49.1667	0	0	0	0	0	0	0	0	0
18446	0	0	0	0	0	0	0	0	0	0	0	0	105.641	35.7102	0	0	0	6.0377	0	0	0	0	0	0	0	0	0	0	0	0	0	0	0	11.6656	0	0	0	0	0	0	0	0	0	0	0	0	0	0	0
18437	0	0	0	0	0	0	0	0	0	0	0	0	9.3581	0	0	0	0	0	29.3422	0	0	0	0	0	0	0	0	0	0	0	0	0	0	0	0	0	0	0	0	0	0	0	0	0	0	0	0	0	71.9596
18439	0	0	0	0	0	0	0	0	0	0	0	0	0	18.091	0	0	0	0	4.9257	0	0	0	0	0	0	0	0	0	0	0	0	0	0	18.5639	0	0	0	0	0	0	0	0	0	0	0	0	0	0	0
18450	0	0	0	0	0	0	0	0	0	0	0	0	0	16.9469	0	0	0	19.818	0	0	0	0	0	0	0	0	0	0	0	0	0	0	0	0	0	0	0	0	0	0	0	0	0	0	0	0	0	0	0
18448	0	0	0	0	0	0	0	0	0	0	0	0	0	0	0	0	0	0	0	0	0	0	0	0	0	0	0	0	0	0	0	0	0	0	0	0	0	0	0	0	0	0	0	0	0	0	0	0	0
18449	0	0	0	0	0	0	0	0	0	0	0	0	0	0	0	0	0	0	0	0	0	0	0	0	0	0	0	0	0	0	0	0	0	0	0	0	0	0	0	0	0	0	0	0	0	0	0	0	0
18824	0	31.15	0	0	0	0	0	0	0	0	0	0	0	0	0	0	0	0	0	0	0	0	0	0	0	0	0	0	0	0	0	0	55.46	0	0	0	0	0	0	0	0	0	0	0	0	0	0	0	13.23
18434	0	17.8895	5.6875	0	0	16.3176	0	0	0	0	0	5.2275	0	0	0	0	13.8349	24.0005	29.0711	0	0	0	0	0	0	0	0	0	0	0	0	0	5.884	0	0	5.7271	0	0	0	65.103	29.0178	0	0	0	0	0	0	0	142.113
18435	0	0	6.4521	0	0	16.8871	0	0	0	0	0	9.0676	0	8.5517	0	0	0	21.3281	0	0	0	8.1669	0	0	0	0	0	0	0	20.7015	0	0	4.8242	13.6619	0	15.3886	0	0	0	0	0	0	0	0	0	0	0	0	0
18451	0	0	0	0	0	0	0	0	0	0	0	0	0	0	0	0	0	0	0	0	0	0	0	0	0	0	0	0	0	0	0	0	0	0	0	0	0	20.2655	0	0	0	0	0	0	0	0	0	0	0
18453	0	4.9317	0	0	0	0	0	0	0	0	0	0	64.5538	4.9002	0	0	0	0	0	0	0	0	0	0	0	0	0	0	0	0	0	0	0	0	0	0	0	0	0	0	0	0	0	0	0	0	0	0	0
18458	0	0	6.5725	0	0	6.7685	0	0	0	0	0	0	128.964	15.6472	0	0	0	7.1588	0	0	0	0	0	0	0	0	0	0	0	0	0	0	0	17.5579	0	0	0	0	0	0	0	0	0	0	0	0	0	0	0
18461	0	0	0	0	0	0	0	0	0	0	0	0	0	0	0	0	0	0	0	0	0	0	0	0	0	0	0	0	0	0	0	0	0	0	0	0	0	0	0	28.312	0	0	0	0	0	0	0	0	0
18460	0	0	17.0686	0	0	0	0	0	0	0	0	0	24.3385	30.3979	0	4.5941	0	10.6836	0	0	0	0	0	0	0	0	0	0	0	8.1689	0	0	0	39.0587	0	9.7651	0	0	0	0	0	0	0	0	0	0	0	0	0
18454	0	0	0	0	0	52.3412	0	0	0	0	0	19.8425	0	7.4816	0	0	0	28.2333	0	0	0	0	0	0	0	0	15.6505	0	0	5.4251	0	0	0	34.9309	0	20.8456	0	0	0	0	0	0	0	0	0	0	0	0	71.2229
18455	0	0	0	0	0	0	0	0	0	0	0	39.5984	0	13.4318	0	0	0	0	0	0	0	0	0	0	0	0	0	0	0	0	0	0	0	41.9532	0	0	0	0	0	0	0	0	0	0	0	0	0	0	142.199
18457	0	0	30.2543	0	0	78.5158	0	0	0	0	0	40.3748	0	15.7662	0	0	0	54.8684	22.5642	0	0	0	0	0	0	0	10.0314	0	0	0	0	0	0	54.5098	0	63.5525	0	0	0	0	0	0	0	0	0	0	0	0	174.522
18463	0	0	0	0	0	0	0	0	0	0	0	7.2085	18.6194	0	0	0	0	5.5386	31.9871	0	0	0	0	0	0	0	0	0	0	0	0	0	0	28.6105	0	18.8379	0	8.0794	8.6048	0	0	0	0	0	0	0	0	0	0
18452	0	0	0	0	0	0	0	0	0	0	0	0	0	0	0	0	0	13.7204	0	0	0	0	0	0	0	0	0	0	0	10.3436	0	0	0	0	0	0	0	0	0	0	0	0	0	0	0	0	0	0	0
18456	0	0	0	0	0	0	0	0	0	0	0	0	0	12.8125	0	0	0	19.7495	0	0	0	0	0	0	0	0	0	0	0	5.4409	0	0	0	0	0	0	0	0	0	15.2842	0	0	0	0	0	0	0	0	0
18466	0	34.6113	0	0	0	0	8.7231	0	0	0	0	0	0	19.0713	0	0	0	37.8936	0	0	0	0	0	0	0	0	0	0	0	28.0114	0	0	0	0	0	28.2789	0	0	20.5972	0	0	0	0	12.4663	0	0	0	0	73.0214
18467	0	0	0	0	0	0	0	0	0	0	0	0	0	0	0	0	0	25.7605	0	0	0	0	0	0	0	0	0	0	0	14.5676	0	0	0	0	0	12.7443	0	0	0	0	0	0	0	0	0	0	0	0	38.0179
18469	0	0	0	0	0	0	0	0	0	0	0	0	0	6.3913	0	0	0	0	0	0	0	0	0	0	0	0	0	0	0	0	0	0	0	8.2223	0	0	0	0	0	0	0	0	0	0	0	0	0	0	0
18476	0	0	0	0	0	0	0	0	0	0	0	0	0	0	0	0	0	0	0	0	0	0	0	0	0	0	0	0	0	0	0	0	0	0	0	0	0	0	0	0	0	0	0	0	0	0	0	0	0
18474	0	0	0	0	0	0	0	0	0	0	0	0	0	0	0	0	0	0	0	0	0	0	0	0	0	0	0	0	0	0	0	0	0	26.6282	0	0	0	0	0	0	0	0	0	0	0	0	0	0	0
18472	0	0	4.2304	0	0	0	0	0	0	0	0	0	0	9.5403	0	0	0	0	0	0	0	0	0	0	0	0	0	0	0	0	0	0	0	0	0	0	0	0	0	0	0	0	0	0	0	0	0	0	0
18470	0	6.8769	0	0	0	0	0	0	0	0	0	0	3.4888	0	0	0	0	0	0	0	0	0	0	0	0	0	0	0	0	0	0	0	0	4.2734	0	0	0	0	37.3059	0	0	0	0	0	0	0	0	0	0
18477	0	0	0	0	0	0	0	0	0	0	0	0	0	0	0	0	0	0	0	0	0	0	0	0	0	0	0	0	0	0	0	0	0	0	0	0	0	0	0	0	0	0	0	0	0	0	0	0	17.7729
18936	0	0	0	0	0	0	0	0	0	0	0	0	0	36.58	0	0	0	538.14	84.69	0	0	0	0	0	0	0	0	0	0	0	0	195.16	0	0	0	0	0	0	0	0	0	0	0	0	0	0	0	0	423.51
18946	0	0	20.93	0	0	0	0	0	0	0	0	0	0	18.26	0	12.57	0	0	0	0	0	0	0	0	0	0	0	0	0	0	0	0	0	0	0	0	0	0	0	0	0	0	0	0	0	0	0	0	0
18478	0	0	0	0	0	0	0	0	0	0	0	0	0	0	0	0	0	8.0815	0	0	0	0	0	0	0	0	0	0	0	0	0	0	0	33.4253	0	0	0	0	0	0	0	0	0	0	0	0	0	0	52.0986
18480	0	0	0	0	0	0	0	0	0	0	0	0	41.315	0	0	0	0	0	0	0	0	0	0	0	0	0	0	0	0	0	0	0	0	0	0	0	0	7.0514	0	0	0	0	0	0	0	0	0	0	0
18486	0	0	0	0	0	0	0	0	0	0	0	9.9946	0	0	0	0	0	0	0	0	0	0	0	0	0	0	0	0	0	0	0	0	0	9.52	0	11.9164	0	0	0	0	0	0	0	0	0	0	0	0	44.1019
18487	0	0	7.7163	0	0	0	0	0	0	0	0	0	0	0	0	0	0	5.7117	0	0	0	0	0	0	0	0	0	0	0	82.1634	0	0	0	0	0	0	0	0	0	0	0	0	0	0	0	0	0	0	0
18484	0	0	0	0	0	0	0	0	0	0	0	0	0	6.9897	0	0	0	0	4.3099	0	0	0	0	0	0	0	0	0	0	36.329	0	0	0	14.3693	0	0	0	0	0	0	0	0	0	0	0	0	0	0	7.5682
18488	0	0	0	0	0	0	0	0	0	0	0	0	0	12.0117	0	0	0	0	0	0	0	0	0	0	0	0	0	0	0	29.5785	0	0	0	7.5864	0	0	0	0	0	0	0	0	0	0	0	0	0	0	0
18500	0	0	8.6727	0	0	0	0	0	0	0	2.7181	0	0	11.2537	0	2.8962	0	0	0	0	0	0	0	0	0	0	0	0	0	51.1064	0	0	0	10.1368	0	0	0	0	0	0	0	0	0	0	0	0	0	0	0
18489	0	0	0	0	0	0	0	0	0	0	0	0	0	0	0	0	0	10.8409	0	0	0	0	0	0	0	0	0	0	0	40.0998	0	0	0	13.3196	0	0	0	0	0	0	0	0	0	0	0	0	0	0	0
18491	0	0	4.847	0	0	0	0	0	0	0	0	0	0	17.0859	0	0	0	0	0	0	0	0	0	0	0	0	0	0	0	18.1536	0	0	0	4.1326	0	0	0	0	0	0	0	0	0	2.8536	0	0	0	0	0
18493	0	0	0	0	0	0	0	0	0	0	0	0	0	0	0	0	0	0	0	0	0	0	0	0	0	0	0	0	0	0	0	0	0	0	0	0	0	0	0	0	0	0	0	0	0	0	0	0	0
18496	0	0	0	0	0	0	0	0	0	0	0	5.6407	0	3.3532	0	0	0	0	5.2	0	0	0	0	0	0	0	0	0	0	0	0	0	0	25.5929	0	0	0	0	0	0	0	0	0	0	0	0	0	0	0
18498	0	0	0	0	0	0	0	0	0	0	0	0	0	0	0	0	0	0	0	0	0	0	0	0	0	0	0	0	0	16.5903	0	0	0	0	0	0	0	0	5.5592	4.8471	0	0	0	0	0	0	0	0	0
18499	0	0	3.8832	0	0	0	0	0	0	0	0	0	0	18.2716	0	0	0	0	0	0	0	0	0	0	0	0	0	0	0	8.7571	0	0	0	23.1759	0	2.6078	0	0	0	0	0	0	0	0	0	0	0	0	0
18983	0	0	0	0	0	0	0	0	0	0	0	0	0	54.17	0	0	0	0	119.73	0	0	103.58	0	0	0	0	0	0	0	0	0	43.91	0	68.62	0	0	0	38.46	0	0	0	0	0	50.01	0	0	0	0	0
18501	0	0	0	0	0	0	0	0	0	0	0	0	0	0	0	0	0	0	0	0	0	0	0	0	0	0	0	0	0	0	0	0	0	7.554	0	0	0	0	0	0	0	0	0	0	0	0	0	0	0
18503	0	0	0	0	0	0	0	0	0	0	0	0	0	0	0	0	0	0	0	0	0	0	0	0	0	0	0	0	0	38.0087	0	0	0	0	0	0	0	0	0	0	0	0	0	0	0	0	0	0	0
18506	0	0	32.1618	0	0	0	0	0	0	0	0	0	0	0	0	0	0	0	0	0	0	0	0	0	0	0	0	0	0	63.7903	0	0	0	40.9264	0	0	0	0	0	0	0	0	0	18.2451	0	0	0	0	0
18504	0	0	0	0	0	0	0	0	0	0	0	0	0	0	0	0	0	24.6405	0	0	0	0	0	0	0	0	0	0	0	0	0	0	0	18.0067	0	0	0	0	0	0	0	0	0	0	0	0	0	0	0
18989	0	0	0	0	0	136.78	0	0	0	0	0	0	0	146.11	0	0	0	208.37	0	0	0	0	41.34	0	0	0	0	0	0	0	0	109.03	0	0	0	0	0	0	0	0	0	0	0	0	0	0	0	0	0
18995	0	0	0	0	0	0	0	0	0	0	0	0	0	0	0	0	0	1002.38	0	0	0	0	222.2	0	0	0	0	0	0	0	346.42	2304.31	0	0	0	0	0	0	14642.7	0	0	0	0	0	0	290	0	0	0
18508	0	0	0	0	0	0	0	0	0	0	0	0	0	0	0	0	0	0	0	0	0	0	0	0	0	0	0	0	0	0	0	0	0	12.62	0	0	0	0	0	0	0	0	0	0	0	0	0	0	0
18518	0	0	18.2415	0	0	0	9.044	0	0	0	19.4178	0	0	14.511	0	7.9626	0	0	10.6961	0	0	0	0	0	0	0	0	0	0	87.7648	0	0	0	18.1482	0	0	0	7.5379	31.7254	0	0	0	0	9.0169	0	0	0	0	0
18521	0	0	0	0	0	0	0	0	0	0	0	0	0	0	0	0	0	0	0	0	0	0	0	0	0	0	0	0	0	0	0	0	0	0	0	0	0	0	0	0	0	0	0	0	0	0	0	0	0
18522	0	0	0	0	0	0	0	0	0	0	0	0	0	7.3136	0	0	0	0	0	0	0	0	0	0	0	0	0	0	0	25.4149	0	0	0	16.7219	0	0	0	0	0	0	0	0	0	0	0	0	0	0	0
18525	0	0	0	0	0	0	0	0	0	0	0	0	0	20.292	0	0	0	0	0	0	0	0	0	0	0	0	0	0	0	54.8716	0	0	0	0	0	0	0	0	0	0	0	0	0	0	0	0	0	0	0
19061	0	0	0	0	0	0	0	0	0	0	0	0	0	0	0	0	0	216.14	0	0	0	0	0	0	0	0	0	0	0	0	0	0	0	0	0	0	0	0	0	0	0	0	0	0	0	0	0	0	0
18509	0	17.8365	0	0	0	0	4.6514	0	0	0	0	0	39.1643	11.1582	0	0	0	0	0	0	0	0	0	0	0	0	0	0	0	0	0	0	0	0	0	0	0	0	35.5496	23.6511	0	0	0	12.0395	0	0	0	0	0
18511	0	0	0	0	0	0	0	0	0	0	0	10.3683	0	21.7175	0	0	0	0	0	0	0	0	0	0	0	0	0	0	0	0	0	0	0	0	0	11.8602	0	0	0	0	0	0	0	0	0	0	0	0	0
18512	0	0	24.455	0	0	0	0	0	0	0	0	6.4317	0	18.4821	0	0	0	0	0	0	0	0	0	0	0	0	0	0	0	24.4912	0	0	0	30.782	0	7.6553	0	0	0	0	0	0	0	0	0	0	0	0	0
18513	0	0	0	0	0	0	0	0	0	0	0	0	0	0	0	0	0	0	0	0	0	0	0	0	0	0	0	0	0	0	0	0	0	0	0	0	0	0	0	0	0	0	0	0	0	0	0	0	0
18516	0	0	13.7297	0	0	0	0	0	0	0	0	0	0	14.3424	0	0	0	0	0	0	0	0	0	0	0	0	0	0	0	54.1801	0	0	0	0	0	0	0	0	0	0	0	0	0	0	0	0	0	0	0
18527	0	0	0	0	0	0	0	0	0	0	0	0	0	0	0	0	0	0	0	0	0	0	0	0	0	0	0	0	0	0	0	0	0	0	0	0	0	0	0	0	0	0	0	0	0	0	0	0	0
18510	0	0	0	0	0	0	0	0	0	0	0	0	0	0	0	11.5162	0	0	0	0	0	0	0	0	0	0	0	0	0	46.1278	0	0	0	0	0	0	0	0	8.7613	0	0	0	0	0	0	0	0	0	0
18517	0	0	0	0	0	0	0	0	0	0	0	0	0	38.173	0	0	0	0	0	0	0	0	0	0	0	0	0	0	0	51.4039	0	0	13.7043	0	0	0	0	0	0	0	0	0	0	0	0	0	0	0	0
18528	0	0	0	0	0	0	0	0	0	0	0	0	0	0	0	0	0	0	0	0	0	0	0	0	0	0	0	0	0	33.6805	0	0	0	0	0	0	0	0	0	0	0	0	0	0	0	0	0	0	68.0817
18530	0	0	0	0	0	0	0	0	0	0	0	0	0	0	0	0	0	0	0	0	0	20.9462	0	0	0	0	0	0	0	0	0	0	0	58.4397	0	0	0	0	0	0	0	0	0	0	0	0	0	0	0
18533	0	0	0	0	0	0	0	0	0	0	0	0	0	0	0	0	0	0	0	27.6727	0	0	0	0	0	0	0	0	0	0	0	0	0	0	0	0	0	0	0	0	0	0	0	0	0	0	0	0	0
18534	0	0	0	0	0	17.1267	0	0	0	0	0	0	0	0	0	0	0	0	0	0	0	0	0	0	0	0	0	0	0	18.2242	0	0	0	0	0	0	0	0	0	0	0	0	0	0	0	0	0	0	0
18537	0	0	0	0	0	0	0	0	0	0	0	0	0	43.4227	0	0	0	0	0	0	0	0	0	0	0	0	0	0	0	0	0	0	0	0	0	0	0	0	0	0	0	0	0	0	0	0	0	0	0
18532	0	0	0	0	0	0	0	0	0	0	0	0	139.175	0	0	0	0	0	0	0	0	0	0	0	0	0	0	0	0	23.8516	0	0	0	0	0	0	0	0	0	0	0	0	0	0	0	0	0	0	0
18541	0	0	0	0	0	0	0	0	0	0	0	0	0	0	0	0	0	0	0	0	0	0	0	0	0	0	0	0	0	0	0	0	0	0	0	0	0	0	0	0	0	0	0	0	0	0	0	0	0
18542	0	0	0	0	0	0	0	0	0	0	0	0	0	0	0	0	0	0	0	0	0	0	0	0	0	0	0	0	0	0	0	0	0	0	0	0	0	0	0	0	0	0	0	0	0	0	0	0	0
18531	0	0	0	0	0	0	0	0	0	0	0	0	12.4577	5.6954	0	0	0	0	0	0	0	0	0	0	0	0	0	0	0	9.1813	0	0	0	0	0	0	0	0	0	0	0	0	0	0	0	0	0	0	0
18539	0	0	0	0	0	0	0	0	0	0	0	0	0	0	0	0	0	0	6.4334	0	0	0	0	0	0	0	0	0	0	0	0	0	0	0	0	0	0	0	0	0	0	0	0	0	0	0	0	0	0
18540	0	0	0	0	0	0	0	0	0	0	0	0	0	0	0	0	0	6.247	0	0	0	0	0	0	0	0	10.4199	0	0	0	0	0	0	0	0	22.1628	0	0	0	0	0	0	0	0	0	0	0	0	0
18544	0	0	0	0	0	0	0	0	0	0	0	0	0	9.6607	0	0	0	0	0	0	0	0	0	0	0	0	0	0	0	0	0	0	0	0	0	0	0	0	0	0	0	0	0	0	0	0	0	0	0
18545	0	0	0	0	0	0	0	0	0	0	0	0	0	0	0	0	0	0	0	0	0	0	0	0	0	0	0	0	0	0	0	0	0	0	0	0	0	0	0	0	0	0	0	0	0	0	0	0	0
18543	0	0	6.0112	0	0	0	0	0	0	0	0	0	0	20.049	0	0	0	0	16.7262	0	0	0	0	0	0	0	0	0	0	21.3326	0	0	0	0	0	0	0	0	0	0	0	0	0	0	0	0	0	0	0
19141	0	0	0	0	0	0	0	61.52	0	0	0	16.2	0	44.5	0	0	0	210.2	0	0	0	0	0	0	0	0	0	0	0	0	0	18.65	0	76.12	0	17.86	0	0	0	0	0	0	0	0	0	0	0	0	0
18550	0	0	0	0	0	0	0	0	0	0	0	0	0	14.774	0	0	0	0	0	0	0	0	0	0	0	0	0	0	0	49.5898	0	0	0	0	0	0	0	0	0	0	0	0	0	4.8446	0	0	0	0	0
18548	0	0	0	0	0	0	0	0	0	0	0	0	0	0	0	0	0	0	0	0	0	0	0	0	0	0	0	0	0	0	0	0	0	0	0	0	0	0	0	0	0	0	0	0	0	0	0	0	0
18551	0	0	0	0	0	0	0	0	0	0	0	0	0	10.9151	0	0	0	0	0	0	0	0	0	0	0	0	0	0	0	11.9348	0	0	0	0	0	0	0	0	0	0	0	0	0	0	0	0	0	0	0
18553	0	0	0	0	0	0	0	0	0	0	0	0	0	19.7725	0	0	0	0	0	0	0	0	0	0	0	0	0	0	0	0	0	0	0	0	0	0	0	0	0	0	0	0	0	0	0	0	0	0	0
18554	0	0	0	0	0	0	0	0	0	0	0	0	0	22.8058	0	0	0	0	20.226	0	0	0	0	0	0	0	0	0	0	28.7292	0	0	0	0	0	0	0	0	0	0	0	0	0	0	0	0	0	0	0
19157	0	0	0	0	0	0	0	0	0	0	0	0	0	0	0	0	0	0	0	0	0	0	0	0	0	0	0	0	0	0	0	0	0	0	0	0	0	0	0	0	0	0	0	0	0	0	0	0	0
18552	0	0	0	0	0	0	0	0	0	0	0	0	0	14.542	0	0	0	0	0	0	0	0	0	0	0	0	0	0	0	18.1381	0	0	0	0	0	0	0	0	7.9192	38.6775	0	0	0	0	0	0	0	0	0
18560	0	0	4.2913	0	0	0	0	0	0	0	0	0	0	8.7755	0	0	0	0	0	0	0	0	0	0	0	0	0	0	0	4.6537	0	0	0	13.34	0	0	0	0	0	0	0	0	0	0	0	0	0	0	0
18561	0	0	0	0	0	0	0	0	0	0	0	0	0	13.7487	0	0	0	0	0	0	0	0	0	0	0	0	0	0	0	0	0	0	0	0	0	0	0	0	0	0	0	0	0	0	0	0	0	0	0
18556	0	0	0	0	0	0	0	0	0	0	0	0	0	4.7925	0	0	0	0	0	0	0	0	0	0	0	0	0	0	0	0	0	0	0	0	0	0	0	0	0	0	0	0	0	0	0	0	0	0	0
18558	0	0	0	0	0	0	0	0	0	0	0	0	11.6479	12.6715	0	0	0	0	0	0	0	0	0	0	0	0	0	0	0	0	0	0	0	0	0	0	0	0	0	0	0	0	0	0	0	0	0	0	0
18563	0	0	12.0488	0	0	0	0	0	0	0	0	0	53.5318	22.1575	0	12.629	0	0	0	0	0	0	0	0	0	0	0	0	0	0	0	0	0	6.1508	0	0	0	0	0	0	0	0	0	0	0	0	0	0	0
18564	0	0	0	0	0	0	0	0	0	0	0	0	0	0	0	0	0	4.0641	0	0	0	0	0	0	0	0	0	0	0	19.5911	0	0	0	0	0	0	0	0	0	0	0	0	0	0	0	0	0	0	0
18566	0	0	0	0	0	28.9383	0	0	0	0	0	0	0	0	0	0	0	250.446	37.8053	0	0	11.3486	0	0	0	0	0	0	0	18.7831	0	0	0	0	0	39.7262	0	0	0	0	0	0	0	0	0	0	0	0	0
18567	0	0	0	0	0	0	0	0	0	0	0	0	0	0	0	0	0	0	0	0	0	0	0	0	0	0	0	0	0	0	0	0	0	46.9902	0	0	0	20.9333	0	0	0	0	0	0	0	0	0	0	0
18569	0	0	0	0	0	0	0	0	0	0	0	0	0	15.6091	0	0	0	14.8838	0	0	0	36.5812	0	0	0	0	0	0	0	35.0391	0	0	0	18.5866	0	0	0	0	0	0	0	0	0	0	0	0	0	0	0
18574	0	0	0	0	0	0	0	0	0	0	0	0	0	0	0	0	0	37.1153	20.6512	0	0	0	0	0	0	0	0	0	0	0	0	0	0	0	0	0	0	61.0699	0	0	0	0	0	0	0	0	0	0	81.2512
18571	0	0	9.3808	0	0	0	0	0	0	0	0	0	0	33.1077	0	0	0	0	0	0	0	0	0	0	0	0	0	0	0	0	0	0	0	0	0	0	0	0	0	34.2267	0	0	0	0	0	0	0	0	0
18600	0	0	0	0	0	0	0	0	0	0	0	0	0	0	0	0	0	33.0328	0	0	0	0	0	0	0	0	0	0	0	67.3805	0	0	10.1978	19.2008	0	0	0	0	38.9991	18.5665	0	0	0	0	0	0	0	0	26.5764
18573	0	0	0	0	0	0	0	0	0	0	0	0	0	0	0	0	0	0	0	0	0	0	0	0	0	0	0	0	0	0	0	0	0	0	0	0	0	0	0	0	0	0	0	0	0	0	0	0	0
18595	0	0	0	0	0	0	0	0	0	0	0	0	0	0	0	0	0	997.234	0	0	0	0	0	0	0	0	0	0	0	292.452	0	0	0	0	0	0	0	0	0	0	0	0	0	0	0	0	0	0	0
18596	0	0	0	0	0	0	0	0	0	0	0	0	0	165.795	0	0	0	173.624	52.8519	0	0	0	0	0	0	0	0	0	0	111.069	0	0	0	0	0	0	0	0	0	0	0	0	0	0	0	0	0	0	0
18598	0	0	22.1234	0	0	0	0	0	0	0	0	0	8.7783	43.8868	0	0	0	20.5956	0	0	0	0	0	0	0	0	0	0	0	9.3924	0	0	13.2151	65.39	0	0	0	31.3767	0	0	0	0	0	16.6338	0	0	0	0	0
18591	0	0	26.4681	0	0	0	0	0	0	0	0	0	0	22.3957	0	0	0	0	0	0	0	0	0	0	0	0	0	0	0	27.8626	0	0	0	69.0874	0	0	0	0	14.0526	0	0	0	0	0	0	0	0	0	0
18590	0	0	62.0896	0	0	0	6.5987	0	10.6367	0	0	0	0	66.2967	0	29.2784	0	37.2027	0	0	0	0	0	0	0	0	0	0	0	40.9564	0	0	9.4592	67.8143	0	0	0	0	16.3403	0	0	0	0	0	0	0	0	0	0
18593	0	0	0	0	0	0	0	0	0	0	0	0	0	0	0	0	0	265.584	390.952	0	0	0	0	0	0	0	0	0	0	0	0	0	0	0	0	0	0	0	0	0	0	0	0	0	0	0	0	0	0
18594	0	0	55.4122	0	0	0	0	0	0	0	0	0	0	152.56	0	0	0	126.864	0	0	0	0	0	0	0	0	0	0	0	108.636	0	0	0	0	0	0	0	0	0	0	0	0	0	0	0	0	0	0	0
18587	0	0	0	0	0	0	0	0	0	0	0	0	0	0	0	0	0	168.398	0	0	0	0	0	0	0	0	0	0	0	0	0	0	0	0	0	0	0	0	0	0	0	0	0	0	0	0	0	0	0
18588	0	0	85.8842	0	0	0	0	0	0	0	0	0	0	238.315	0	0	0	0	0	0	0	39.9931	0	0	0	0	0	0	0	201.726	0	0	0	22.8764	0	0	0	137.106	0	0	0	0	0	0	0	0	0	0	0
18589	0	0	20.4103	0	0	0	0	0	0	0	0	0	281.673	66.8794	0	0	0	102.79	0	0	0	0	0	0	0	0	0	0	0	35.9267	0	0	0	67.1343	0	0	0	0	0	0	0	0	0	0	0	0	0	0	0
18576	0	0	66.5398	0	0	870.939	0	0	0	0	0	295.262	195.541	126.27	0	0	0	896.121	0	0	0	0	0	0	0	0	119.466	0	0	0	90.6686	0	0	135.651	0	297.188	0	0	0	0	0	0	97.0419	0	0	0	0	0	530.666
18577	0	0	68.2316	0	0	136.927	0	0	0	0	0	68.5579	0	112.367	0	0	0	57.7845	115.192	0	0	0	0	0	0	0	74.0371	0	0	256.065	0	0	0	181.675	0	17.3833	0	0	0	0	0	0	0	0	0	0	0	0	148.381
18578	0	41.1354	39.8579	0	0	420.112	0	0	20.0063	0	0	136.51	121.906	64.69	0	0	0	237.137	0	12.4146	0	0	0	28.7658	0	0	100.119	0	0	0	0	0	14.857	115.935	0	125.649	0	0	0	0	0	0	42.0288	75.8693	0	0	0	0	264.428
18579	0	0	0	0	0	0	0	0	0	0	0	0	0	0	0	0	0	2378.04	0	0	0	0	0	0	0	0	0	0	0	0	0	0	0	0	0	120.73	0	0	0	0	0	0	0	0	0	0	0	0	507.606
18603	0	0	44.1332	0	0	0	0	0	0	0	0	0	0	59.9103	0	0	0	0	0	0	0	0	0	0	0	0	0	0	0	47.04	0	0	12.3912	37.7036	0	0	0	0	18.4324	0	0	0	0	27.6987	0	0	0	0	0
18607	0	224.726	0	0	0	0	0	0	0	0	0	0	0	44.8693	0	0	0	0	0	0	0	0	0	0	0	0	0	0	0	26.3822	0	0	0	31.9787	0	0	0	0	0	0	0	0	0	0	0	0	0	0	0
18609	0	0	0	0	0	0	0	0	0	0	0	0	0	51.9508	0	0	0	0	0	0	0	0	0	0	0	0	0	0	0	0	0	0	0	65.4752	0	0	0	0	0	0	0	0	0	0	0	0	0	0	0
18612	0	132.775	0	0	0	0	98.7011	0	0	0	0	0	0	53.6657	0	0	0	241.591	259.557	0	0	0	0	0	0	0	0	0	0	57.8447	0	0	0	0	0	0	0	0	0	0	0	0	0	0	0	0	0	0	325.333
18608	0	206.058	0	0	0	0	0	0	0	0	0	0	0	19.4808	0	0	0	91.2978	61.8566	0	0	0	0	0	0	0	0	0	0	221.761	0	0	0	0	0	0	0	0	0	0	0	0	0	0	0	0	0	0	119.642
18613	0	0	0	0	0	0	0	0	0	0	0	0	0	37.7837	0	0	0	132.424	122.668	0	0	0	0	0	0	0	0	0	0	0	0	0	17.4652	47.7008	0	0	0	40.962	0	0	0	0	0	0	0	0	0	0	0
18615	0	0	0	0	0	0	0	0	0	0	0	0	0	0	0	0	0	36.4848	0	0	0	0	0	0	0	0	0	0	0	35.3366	0	0	0	48.3944	0	0	0	0	0	0	0	0	0	0	0	0	0	0	0
18618	0	0	0	0	0	0	0	0	0	0	0	0	0	72.9931	0	0	0	0	0	0	0	0	0	0	0	0	0	0	0	95.8261	0	0	0	79.521	0	0	0	0	0	0	0	0	0	35.4171	0	0	0	0	0
18619	0	0	0	0	0	103.523	0	0	0	0	0	0	0	46.8759	0	0	0	241.409	0	0	0	0	0	0	0	0	0	0	0	29.9811	0	0	0	0	0	63.3526	0	0	0	0	0	0	0	0	0	0	0	0	202.59
18620	0	0	0	0	0	67.0438	0	0	0	0	0	7.4039	0	20.6867	0	0	0	266.393	91.5652	0	0	51.3062	0	0	0	0	26.1024	0	0	44.6228	0	0	0	39.184	0	10.922	0	0	0	0	0	0	73.8575	0	0	0	0	0	253.986
18627	0	0	0	0	0	71.71	0	0	0	0	0	10.89	157.14	57.26	0	0	0	130.12	0	0	0	0	0	0	0	0	0	0	0	86.45	0	0	0	14.35	0	0	0	0	0	0	0	0	0	0	0	45.27	0	0	0
18363	0	0	0	0	0	0	0	0	0	0	0	0	0	58.3151	0	0	0	0	0	0	0	0	0	0	0	0	0	0	0	147.053	0	0	0	0	0	0	0	0	0	0	0	0	0	0	0	0	0	0	0
18468	0	0	0	0	0	0	0	0	0	0	0	0	0	0	0	0	0	0	79.9671	0	0	0	0	0	0	0	0	0	0	0	0	0	0	0	0	0	0	0	0	0	0	0	0	0	0	0	0	0	188.049
18570	0	0	0	0	0	0	0	0	0	0	0	0	0	0	0	0	0	195.709	47.239	0	0	0	0	0	0	0	0	0	0	187.22	0	0	0	0	0	0	0	0	0	0	0	0	0	0	0	0	0	0	88.102
18583	0	0	0	0	0	0	0	0	0	0	0	0	0	51.5825	0	0	0	0	0	0	0	0	0	0	0	0	0	0	25.4928	69.6347	0	0	0	63.2858	0	0	0	0	0	0	0	0	0	13.6263	0	0	0	0	0
18586	0	0	0	0	0	0	0	0	0	0	0	0	0	0	0	0	0	212.313	0	0	0	0	0	0	0	61.221	34.4083	0	40.0144	69.7351	0	0	0	82.8055	0	399.561	0	0	0	0	0	0	0	0	0	0	0	0	454.163
18585	0	0	0	0	0	0	0	0	0	0	0	0	0	0	0	0	0	0	0	0	0	0	0	0	0	0	0	0	0	75.3741	12.9989	0	0	56.9381	0	0	0	0	0	0	0	0	0	0	0	0	0	0	0
18502	0	0	0	0	0	0	0	0	0	0	0	0	0	56.7592	0	35.0889	0	261.988	0	0	0	0	0	0	0	0	0	0	0	158.844	0	0	0	55.4551	0	0	0	0	0	0	0	0	0	0	0	0	0	0	0
18617	0	0	0	0	0	0	0	0	0	0	0	0	0	0	0	0	0	0	0	0	0	0	0	0	0	0	0	0	0	145.279	0	0	0	0	0	0	0	0	0	0	0	0	0	0	0	0	0	0	0
18604	0	0	0	0	0	0	0	0	0	0	0	0	0	0	0	0	0	20.0249	13.532	0	0	0	0	0	0	0	0	0	0	0	0	0	0	0	0	0	0	0	0	0	0	0	0	0	0	0	0	0	51.9503
18605	0	0	0	0	0	0	0	0	0	0	0	0	0	0	0	0	0	0	0	0	0	0	0	0	0	0	0	0	0	0	0	0	0	0	0	0	0	0	0	0	0	0	0	0	0	0	0	0	0
18330	0	0	0	0	0	0	0	0	0	0	0	0	0	0	0	0	0	85.8815	48.3628	0	0	0	0	0	0	0	0	0	0	0	0	0	0	44.3293	0	0	0	0	0	0	0	0	0	0	0	0	0	0	0
19446	0	0	0	0	0	0	0	156.58	0	0	0	0	0	0	0	0	0	233.41	0	0	0	0	0	0	0	0	0	0	28.03	0	0	23.44	137.37	117.78	0	0	0	106.57	45.29	0	0	0	0	0	0	0	0	0	0
19666	0	0	0	0	0	0	0	0	0	0	0	0	0	0	0	0	0	0	0	0	0	0	0	0	0	0	0	0	0	0	0	0	0	105.4	0	0	0	0	0	0	0	0	0	0	0	0	0	0	0
[truncated: 5,000 more columns]
