# Supplementary material for: Prediction of acute coronary syndromes by urinary proteome analysis
Source: PLoS One. 2017 Mar 8;12(3):e0172036. doi: 10.1371/journal.pone.0172036 (PMC5342174; doi:10.1371/journal.pone.0172036)
Supplement: S3 Table — For each peptide, mean CE-migration time (min), and mass (Da) is given. (XLS) [file pone.0172036.s003.xls]

## Sheet: Tabelle1
S3 Table. All identified peptides using CE-MS. For each peptide, mean CE-migration time (min) and mass (Da) given.
Protein ID	Mass (Da)	CE-time(min)
54	801.33	23.1863
94	801.376	23.0746
97	801.441	21.8036
191	803.387	34.1619
219	804.36	25.3773
286	806.305	22.6696
366	809.414	23.6369
388	810.242	33.4027
420	810.404	21.7045
463	811.443	23.3086
499	812.347	24.8586
583	815.342	34.0308
605	815.444	23.4535
624	816.378	21.0735
652	816.415	20.0029
709	818.455	21.881
889	825.35	20.7975
912	826.201	33.4119
936	826.298	24.5666
953	826.405	22.9837
1019	828.273	26.2892
1035	828.277	25.1564
1074	828.378	23.1578
1097	829.353	21.0823
1104	829.39	23.0232
1139	830.445	19.9065
1277	833.311	34.3855
1393	835.593	36.7915
1450	838.286	34.6897
1457	838.331	25.1104
1482	838.33	34.7322
1495	838.401	35.0611
1576	840.4	25.4287
1577	840.407	23.1655
1619	840.428	19.6325
1698	841.349	34.1768
1736	842.356	23.0372
1850	844.362	25.8993
1869	844.394	23.6828
1882	844.448	19.8584
1949	845.399	20.6525
1950	845.4	23.2553
2004	847.324	34.8688
2010	847.382	23.8913
2136	850.591	24.1245
2178	852.415	23.1142
2181	852.43	20.1025
2210	853.417	22.6099
2243	854.292	34.7235
2263	854.399	23.1205
2265	854.419	35.2186
2330	855.376	25.369
2368	856.418	23.879
2370	856.413	22.2943
2404	856.459	20.7276
2449	857.392	19.888
2450	857.4	23.7098
2504	858.39	25.1078
2505	858.393	23.2367
2506	858.398	37.2843
2510	858.43	20.0266
2659	860.362	26.1404
2725	860.389	23.4872
2859	865.434	33.795
2898	866.333	25.1451
3048	868.386	27.8089
3049	868.386	25.9519
3052	868.409	23.312
3087	869.389	22.965
3126	870.458	23.9058
3149	871.411	23.8668
3160	871.448	21.4951
3235	873.396	21.0986
3332	874.394	32.4783
3438	875.353	32.3498
3472	875.477	21.9392
3508	876.393	35.0829
3511	876.421	19.9428
3608	879.499	19.881
3672	882.334	25.9453
3696	882.392	21.5358
3719	882.521	23.8359
3736	883.303	35.4973
3743	883.41	23.2563
3796	884.292	43.8066
3806	884.321	24.8519
3895	884.391	20.0615
3926	885.401	20.792
3970	886.391	21.1636
4175	890.41	35.4561
4240	891.475	34.9504
4356	892.274	35.2103
4384	892.428	24.0317
4458	893.431	25.9713
4493	894.404	27.7636
4494	894.409	25.8392
4609	896.457	22.5187
4668	897.436	22.295
4703	897.421	23.5684
4730	898.315	26.0488
4756	898.41	23.7581
4816	899.445	23.8804
4845	900.269	43.6572
4892	900.446	21.4076
4901	900.451	24.99
4957	902.37	33.3243
4976	902.413	20.8457
5041	902.475	24.0034
5090	903.41	21.5835
5184	906.179	34.2619
5199	906.406	24.7035
5202	906.408	35.537
5210	906.47	21.7551
5271	907.412	35.4054
5273	907.421	26.7349
5410	910.375	35.1162
5412	910.332	36.0845
5441	910.41	31.7862
5612	911.257	37.1207
5661	911.265	34.3452
5670	911.414	23.4367
5675	911.435	25.8763
5843	912.384	25.2124
5864	912.39	35.4229
5897	912.445	23.8969
5913	912.517	20.0582
5962	913.452	20.0815
5967	913.445	35.3036
6015	914.351	35.0639
6025	914.409	24.1226
6062	914.483	22.4404
6094	915.248	35.1793
6239	917.396	25.0883
6294	918.424	20.9699
6399	920.621	35.9904
6416	921.445	21.5944
6452	922.409	21.9413
6496	923.415	19.8599
6498	923.424	22.0103
6543	924.438	33.6151
6630	925.425	20.8901
6676	926.466	21.3556
6706	927.413	23.0305
6712	927.438	23.9636
6732	927.492	21.379
6803	928.372	35.4637
6814	928.426	24.9999
6838	928.472	24.7103
6929	929.421	24.9203
6931	929.426	35.54
6978	930.349	35.167
7004	930.402	26.8297
7025	930.449	20.0377
7067	930.548	31.5843
7088	931.421	24.0622
7094	931.471	20.0044
7240	932.553	31.0278
7357	934.641	36.8096
7405	935.428	21.0141
7408	935.447	23.681
7546	936.394	20.297
7553	936.434	27.5134
7568	936.449	21.7015
7638	936.624	36.8744
7680	937.444	27.834
7689	937.461	34.0958
7799	938.462	20.0352
7813	938.459	22.1951
7854	938.635	35.4947
7902	939.443	24.455
7953	940.438	25.1411
7954	940.438	23.8128
8045	941.402	25.2061
8051	941.437	20.2938
8090	942.411	35.1582
8133	942.449	20.4625
8205	943.419	20.5455
8251	944.368	35.5573
8305	944.445	24.2259
8342	944.51	21.2489
8343	944.506	21.8534
8386	945.38	35.4946
8390	945.416	25.7221
8430	946.343	35.1082
8435	946.42	34.1578
8448	946.438	23.6391
8494	947.44	24.6897
8503	947.472	24.741
8662	948.475	23.7044
8675	948.542	31.4958
8695	949.219	34.3333
8725	949.404	25.7932
8792	950.29	35.3884
8797	950.431	35.6655
8800	950.435	26.5121
8860	950.641	36.969
8908	951.505	20.3567
8940	952.403	20.365
9012	953.469	23.4214
9080	954.394	36.8113
9087	954.42	27.257
9119	954.456	24.3114
9157	954.622	35.6029
9191	955.426	27.2964
9230	955.453	37.3432
9276	956.458	21.2796
9278	956.42	23.8013
9288	956.439	20.3577
9527	957.453	20.4184
9578	958.418	20.4613
9623	958.454	34.0984
9641	958.499	21.3128
9678	959.425	20.3779
9785	960.45	24.7973
9811	960.615	35.6303
9857	962.373	35.4622
9860	962.405	33.6274
9930	963.491	21.8073
10020	964.478	24.2194
10057	964.63	36.9922
10068	965.183	34.3173
10086	965.418	25.9919
10088	965.427	27.8333
10092	965.438	34.7025
10187	966.415	25.4426
10240	966.637	37.0283
10368	968.448	26.7558
10428	969.411	20.8686
10581	971.484	19.3755
10688	972.436	20.1771
10745	973.227	35.5668
10866	974.507	20.6155
10884	975.422	34.0982
10932	976.439	20.4687
10973	976.551	20.4293
10997	976.601	35.5966
11029	977.352	23.7317
11049	978.342	35.5062
11091	978.428	20.9203
11150	978.468	19.7593
11249	980.295	35.5725
11282	980.5	22.4055
11354	981.482	24.4251
11413	981.585	24.7955
11440	982.371	36.019
11483	982.517	24.3797
11500	982.567	20.3404
11516	982.63	37.1812
11536	983.446	27.1479
11705	984.455	24.9226
11760	984.467	23.0613
11835	986.506	20.4315
11889	987.432	24.8838
11981	988.496	20.0328
11982	988.499	21.2492
11989	988.521	22.4442
11991	988.528	35.8676
12264	992.416	20.3967
12344	992.577	35.6178
12380	994.434	25.0743
12434	995.386	25.1088
12476	996.464	24.2159
12501	997.388	34.0985
12508	997.468	23.9882
12567	998.47	29.1672
12568	998.48	23.2277
12574	998.508	24.9983
12593	999.38	27.2749
12600	999.474	24.8666
12633	1000.43	20.6086
12652	1000.46	21.1396
12657	1000.49	22.7321
12705	1002.45	24.4173
12815	1004.49	24.9024
12823	1004.56	36.2241
12827	1004.61	32.5489
12872	1006.37	35.6128
12879	1006.48	23.9752
12917	1007.31	35.6496
12922	1007.42	19.9661
12923	1007.45	27.7246
12957	1008.47	27.1857
12964	1008.48	20.8909
12968	1008.51	22.6929
12993	1009.41	20.9807
12998	1009.45	27.2677
13056	1010.5	19.7202
13057	1010.5	20.7879
13112	1012.39	27.9629
13145	1012.5	35.0293
13174	1013.38	26.5949
13187	1013.37	29.0853
13188	1013.37	25.1652
13205	1013.47	36.1035
13232	1014.46	24.194
13248	1014.47	21.3668
13279	1015.47	21.8206
13292	1015.55	24.8573
13321	1016.26	35.651
13323	1016.27	37.741
13332	1016.41	33.6032
13340	1016.44	27.1071
13342	1016.45	25.7851
13344	1016.45	20.3074
13429	1018.46	24.5356
13452	1019.46	36.2929
13462	1019.58	32.3023
13475	1020.46	36.7714
13590	1022.42	38.3409
13627	1023.37	36.2283
13628	1023.42	19.9766
13640	1023.52	19.8278
13704	1024.48	28.1394
13711	1024.5	25.0671
13746	1025.47	24.9959
13747	1025.46	25.5952
13793	1026.43	35.4126
13803	1026.51	23.9498
13844	1027.48	25.4571
13889	1028.52	24.8394
13913	1029.49	21.5498
13945	1030.42	27.4017
13992	1031.43	25.6586
14031	1032.41	33.5622
14040	1032.43	27.9821
14047	1032.45	25.8974
14055	1032.47	24.6207
14064	1032.49	21.7344
14071	1032.5	21.2104
14132	1034.45	24.84
14140	1034.49	20.9403
14211	1036.33	35.8509
14271	1037.52	21.9784
14292	1037.7	36.2624
14406	1039.47	19.8837
14447	1040.36	34.7679
14478	1040.47	25.0501
14486	1040.48	20.428
14512	1041.41	37.2786
14513	1041.43	20.8155
14520	1041.48	24.903
14548	1042.44	24.6524
14556	1042.47	19.965
14562	1042.55	25.4485
14584	1043.17	43.0767
14614	1043.5	25.9122
14751	1046.43	27.6437
14756	1046.47	36.393
14763	1046.51	25.3545
14782	1047.46	26.7455
14786	1047.48	35.6505
14897	1050.46	19.9459
14902	1050.46	32.7105
14906	1050.48	26.9248
14914	1050.51	21.92
14942	1051.32	25.0192
14983	1052.47	25.1391
15012	1053.48	25.0698
15026	1053.57	20.7103
15036	1053.69	36.3285
15040	1054.21	35.6805
15065	1054.52	36.4572
15122	1056.46	20.0619
15129	1056.5	22.3245
15132	1056.52	25.458
15155	1057.41	36.6695
15158	1057.44	28.2811
15165	1057.48	25.5891
15176	1057.64	32.5132
15187	1058.38	36.9648
15192	1058.43	33.1832
15216	1058.48	24.893
15220	1058.49	36.4173
15266	1059.66	36.1264
15279	1059.65	31.998
15296	1060.38	38.31
15300	1060.43	36.5726
15311	1060.48	20.6875
15332	1060.67	35.3694
15349	1061.53	36.963
15469	1063.43	25.0464
15474	1063.44	20.2757
15486	1063.54	24.3508
15502	1064.4	35.3399
15512	1064.47	28.1466
15516	1064.48	21.0174
15517	1064.49	26.9309
15522	1064.52	25.5947
15561	1065.5	25.4545
15562	1065.51	26.8916
15565	1065.56	20.77
15593	1066.48	25.9537
15652	1067.49	20.5125
15716	1067.68	36.5281
15731	1067.79	18.84
15776	1068.45	24.7645
15787	1068.45	29.1329
15790	1068.46	26.7868
15791	1068.47	37.1476
15800	1068.51	21.7461
15845	1069.46	27.3456
15872	1069.45	28.619
15887	1069.47	26.332
15889	1069.47	25.1743
15954	1070.49	36.4929
15960	1070.49	25.2276
15971	1070.57	20.6869
16038	1071.5	24.0221
16059	1071.49	21.4307
16113	1072.37	37.2436
16133	1072.5	21.1363
16161	1073.31	40.961
16168	1073.32	35.3213
16172	1073.32	37.786
16196	1073.56	21.0439
16197	1073.56	25.6443
16208	1073.63	31.0691
16234	1074.49	21.0021
16248	1074.51	25.7177
16318	1075.48	25.1785
16320	1075.49	20.6115
16344	1075.65	36.2146
16346	1075.65	32.3183
16349	1075.64	34.0904
16389	1076.5	21.0121
16453	1077.47	20.4214
16497	1078.47	27.7613
16554	1078.52	19.5046
16773	1080.48	27.7698
16779	1080.5	25.6942
16832	1081.64	20.7307
16854	1082.5	23.9051
16859	1082.49	20.7847
16862	1082.5	25.2557
16875	1082.52	21.6954
16908	1083.49	25.5576
16910	1083.46	26.7805
16915	1083.5	21.6768
16975	1084.42	29.1624
16976	1084.43	25.2327
16977	1084.46	26.3107
16979	1084.45	35.4024
16980	1084.44	27.0025
16989	1084.51	36.8415
16993	1084.51	21.2403
16999	1084.52	20.3119
17045	1085.42	20.7743
17055	1085.47	21.9376
17070	1085.57	36.651
17111	1086.51	36.6611
17126	1087.29	39.162
17157	1088.44	27.0489
17201	1089.51	25.2945
17241	1090.48	25.2209
17281	1091.47	25.2397
17338	1091.48	20.5126
17382	1091.51	28.7119
17383	1091.52	26.5956
17403	1091.57	21.4686
17407	1091.64	36.4254
17421	1091.64	32.5012
17439	1092.38	34.734
17456	1092.47	36.5218
17468	1092.51	20.3702
17501	1093.53	19.984
17515	1094.28	35.4119
17557	1094.58	19.3744
17575	1094.59	25.121
17601	1095.3	35.8066
17622	1095.5	23.9937
17649	1096.33	35.9395
17667	1096.43	36.2897
17675	1096.48	27.3297
17684	1096.47	35.28
17686	1096.47	28.8335
17694	1096.48	26.0757
17799	1097.42	36.6496
17829	1097.49	21.0016
17830	1097.5	25.4051
17870	1098.39	36.5885
17887	1098.49	25.2258
17899	1098.52	20.8911
17901	1098.51	21.6288
17968	1099.49	28.2422
17973	1099.5	21.6718
18014	1100.39	24.7893
18021	1100.46	22.3037
18027	1100.49	26.2136
18029	1100.5	37.0367
18043	1100.59	20.9609
18077	1101.47	22.2691
18085	1101.54	27.6159
18139	1102.5	26.0053
18153	1102.57	20.7402
18164	1103.3	36.0893
18201	1104.44	26.5252
18208	1104.48	27.8487
18216	1104.5	25.8112
18283	1106.4	24.731
18288	1106.49	20.9517
18300	1106.5	26.7691
18358	1107.43	25.1418
18384	1107.47	20.3857
18393	1107.51	26.8372
18395	1107.51	28.8669
18421	1108.44	36.7657
18448	1108.53	20.3834
18477	1108.73	36.8497
18515	1109.58	19.5249
18522	1109.57	21.0073
18587	1110.29	35.7947
18590	1110.29	38.8354
18604	1110.39	33.6302
18650	1111.27	35.2457
18652	1111.27	37.6405
18710	1111.76	18.6799
18772	1112.5	20.9433
18779	1112.52	23.7721
18833	1113.46	27.2996
18848	1113.48	20.5936
18865	1113.51	22.2623
18927	1114.48	28.1875
18936	1114.47	36.7729
18939	1114.48	24.2135
18943	1114.49	25.5545
18947	1114.52	22.1996
18949	1114.52	20.9853
18972	1115.45	37.1879
18980	1115.47	28.3642
18988	1115.5	21.5669
19002	1115.55	26.2745
19024	1116.38	37.5795
19032	1116.48	37.0395
19046	1116.53	20.8514
19085	1117.51	36.955
19128	1118.46	27.7045
19137	1118.49	37.7593
19142	1118.57	23.4149
19212	1120.49	35.6642
19214	1120.5	27.7557
19284	1121.49	27.6767
19320	1122.4	24.9995
19322	1122.48	36.9511
19328	1122.47	28.3896
19387	1123.44	24.3668
19397	1123.51	26.0117
19448	1124.46	36.8979
19464	1124.51	26.075
19473	1124.52	22.2203
19501	1124.53	20.6469
19530	1124.72	36.9924
19562	1125.12	38.9519
19582	1125.51	24.3346
19590	1125.52	37.8224
19597	1125.54	21.8208
19648	1126.47	21.185
19655	1126.51	25.5171
19703	1127.24	35.1378
19708	1127.48	37.1748
19709	1127.48	25.412
19714	1127.52	20.7247
19765	1128.4	36.9485
19771	1128.39	35.5789
19773	1128.39	33.592
19787	1128.47	28.1384
19791	1128.49	25.6493
19794	1128.52	21.7746
19828	1129.46	27.9149
19829	1129.49	26.1225
19838	1129.51	22.3099
19871	1130.34	35.393
19883	1130.49	27.5829
19902	1130.71	36.7429
19930	1131.62	22.6999
19955	1132.49	37.1415
19961	1132.51	25.9957
19965	1132.53	22.5421
19969	1132.57	24.0363
19989	1133.42	37.2601
20036	1134.5	28.4369
20046	1134.52	20.478
20072	1134.58	23.6558
20100	1135.24	35.218
20118	1135.49	27.8209
20170	1136.53	20.015
20185	1137.23	35.1663
20199	1137.48	28.3534
20204	1137.51	26.4262
20216	1137.54	23.6272
20226	1137.67	21.0696
20245	1137.83	29.2172
20270	1137.84	40.1267
20274	1137.84	43.2397
20289	1137.83	37.3615
20334	1138.47	37.0703
20346	1138.52	25.7506
20457	1138.59	19.5068
20659	1139.49	20.9651
20667	1139.61	26.573
20690	1140.47	21.0683
20695	1140.5	28.9363
20698	1140.51	37.5054
20700	1140.52	25.3846
20704	1140.53	23.9983
20705	1140.56	26.1997
20706	1140.53	22.3094
20722	1140.71	37.0807
20749	1141.51	26.0573
20750	1141.52	24.5065
20756	1141.54	37.3328
20781	1142.49	27.8815
20784	1142.5	37.3766
20788	1142.51	26.4186
20794	1142.55	24.6698
20795	1142.56	21.8912
20862	1143.52	36.9674
20863	1143.52	23.7257
20896	1144.36	35.4858
20919	1144.59	26.3308
20954	1145.57	25.6838
20959	1145.61	21.1538
20992	1146.72	37.1416
21013	1147.52	35.3802
21049	1148.56	22.5658
21052	1148.54	25.8451
21147	1150.56	22.4305
21152	1150.56	19.9628
21212	1152.39	35.6344
21223	1152.49	25.6087
21225	1152.48	27.8481
21229	1152.52	26.7797
21276	1153.31	35.6076
21294	1153.4	36.6324
21301	1153.51	27.0949
21302	1153.52	26.062
21330	1154.41	37.2884
21338	1154.47	36.403
21356	1154.51	29.0189
21365	1154.51	25.645
21460	1154.58	19.5254
21531	1154.85	22.1704
21544	1154.85	29.1924
21637	1155.45	36.9503
21641	1155.49	20.8473
21651	1155.55	19.9617
21684	1156.49	28.2547
21686	1156.49	38.1534
21689	1156.51	26.9919
21693	1156.53	43.1184
21709	1156.61	27.1499
21728	1156.71	33.3745
21747	1157.54	37.444
21818	1158.51	21.393
21821	1158.56	26.7378
21851	1158.72	33.054
21879	1159.48	28.1346
21893	1159.58	20.6446
21919	1159.6	26.065
21972	1160.36	35.6006
21988	1160.39	38.0185
21990	1160.48	35.7996
22007	1160.54	26.4127
22008	1160.54	25.033
22009	1160.55	22.1681
22019	1160.66	34.3135
22023	1160.68	37.6887
22043	1161.5	37.6107
22046	1161.53	27.48
22077	1162.46	21.0922
22080	1162.51	37.2631
22089	1162.54	20.112
22109	1162.69	37.1469
22166	1163.51	37.5095
22226	1163.77	18.6708
22267	1164.49	37.2721
22274	1164.53	35.7795
22275	1164.54	26.0842
22347	1165.5	37.128
22352	1165.54	25.9312
22370	1165.77	18.9111
22452	1166.56	22.561
22453	1166.55	23.7116
22546	1168.29	35.3577
22567	1168.54	26.2073
22572	1168.55	20.9334
22617	1169.5	35.572
22625	1169.57	23.7134
22636	1169.66	19.9774
22660	1170.54	28.0308
22662	1170.55	26.4206
22663	1170.53	22.3829
22668	1170.53	21.1791
22669	1170.55	23.2569
22693	1170.61	21.2358
22715	1171.4	37.1111
22725	1171.51	29.1847
22740	1171.57	23.3381
22753	1171.73	36.2133
22787	1172.51	37.4125
22789	1172.52	25.6425
22799	1172.55	24.0354
22806	1172.6	26.6602
22835	1173.53	37.4904
22880	1174.5	21.1213
22884	1174.53	35.8687
22885	1174.54	38.1324
22910	1174.7	35.0048
22912	1174.71	33.2659
22939	1175.47	27.6985
22942	1175.48	26.2861
22947	1175.6	25.9392
23002	1176.58	26.7428
23007	1176.65	34.7288
23033	1177.49	36.1979
23224	1178.39	20.7117
23244	1178.55	26.803
23270	1178.67	37.1671
23356	1179.52	37.4916
23360	1179.52	27.1101
23372	1179.61	20.1671
23409	1180.52	35.6997
23423	1180.54	25.6231
23441	1180.59	21.0694
23467	1181.48	36.9977
23487	1181.62	26.461
23509	1182.5	35.4781
23510	1182.51	37.8519
23514	1182.53	25.7634
23515	1182.52	24.1076
23518	1182.55	28.273
23535	1182.61	37.557
23557	1183.36	36.2352
23576	1183.5	37.7991
23578	1183.52	24.0298
23588	1183.64	26.0442
23628	1184.56	26.4035
23638	1184.62	21.5366
23651	1185.48	35.3805
23659	1185.56	23.7917
23685	1186.41	36.8047
23696	1186.54	23.1925
23697	1186.53	22.3938
23704	1186.57	26.6708
23705	1186.59	21.2801
23720	1187.37	38.4393
23724	1187.36	35.6892
23779	1188.37	37.3578
23798	1188.53	23.9313
23855	1189.53	35.6597
23868	1189.59	38.0274
23870	1189.6	21.1774
23915	1190.52	37.5948
23922	1190.57	21.6587
23931	1190.62	22.7273
23944	1190.71	33.4672
23968	1191.52	36.1767
24016	1192.43	35.7483
24056	1193.26	35.1835
24065	1193.53	39.6354
24075	1193.61	21.0079
24107	1194.52	39.5302
24113	1194.55	29.2014
24117	1194.55	26.7008
24130	1194.59	25.487
24168	1195.48	37.5052
24175	1195.55	29.4572
24278	1196.31	42.9106
24281	1196.32	40.1293
24291	1196.33	36.1118
24308	1196.52	21.0014
24330	1196.65	21.54
24364	1197.5	21.0726
24386	1198.47	35.2956
24390	1198.57	21.9026
24393	1198.54	25.9497
24442	1199.47	37.6909
24449	1199.58	21.9516
24491	1200.53	29.061
24494	1200.54	36.064
24497	1200.54	26.2796
24502	1200.54	25.0266
24510	1200.54	24.1425
24518	1200.55	20.0073
24577	1201.51	27.759
24583	1201.53	24.7302
24616	1202.49	35.649
24660	1203.57	26.7601
24723	1204.6	21.9412
24788	1206.55	27.9765
24841	1207.53	36.7007
24862	1207.67	25.9543
24887	1208.49	26.3372
24897	1208.54	27.1605
24899	1208.52	28.9298
24900	1208.53	21.1938
24903	1208.54	36.1299
24920	1208.62	21.4924
24940	1209.33	35.6776
24943	1209.5	29.1402
24944	1209.56	36.2043
24952	1209.53	39.6513
24958	1209.53	26.1548
24990	1210.39	36.4816
24994	1210.48	37.4982
25002	1210.54	27.0105
25003	1210.55	20.8703
25020	1210.65	28.9834
25044	1211.47	37.5033
25053	1211.54	25.8213
25087	1212.46	36.804
25099	1212.56	21.2039
25101	1212.58	22.3157
25127	1212.9	19.4372
25140	1212.89	22.0965
25209	1213.48	37.0603
25210	1213.53	28.7858
25213	1213.55	21.1914
25219	1213.62	27.1969
25225	1213.65	19.9463
25242	1214.54	37.7005
25264	1214.7	33.9216
25294	1215.43	27.5883
25295	1215.45	26.8785
25301	1215.5	39.0156
25348	1216.51	27.8295
25353	1216.53	38.1241
25356	1216.53	21.5669
25363	1216.54	24.2435
25411	1217.48	27.7707
25421	1217.52	38.1697
25425	1217.52	24.8773
25429	1217.53	35.7806
25444	1217.61	21.6838
25511	1218.48	36.3235
25550	1219.56	27.2335
25590	1220.54	22.7521
25605	1220.6	21.8793
25639	1221.59	26.7914
25731	1222.56	26.9375
25777	1222.64	19.6649
25866	1223.55	27.457
25893	1223.57	19.3926
25932	1223.57	20.1831
26006	1223.63	21.0579
26034	1224.32	35.8757
26071	1224.58	39.8492
26092	1224.71	24.7677
26098	1225.32	35.6881
26113	1225.53	26.3051
26163	1226.53	21.0162
26178	1226.57	23.6049
26179	1226.57	26.8927
26220	1227.2	42.0408
26256	1227.55	28.2795
26257	1227.56	26.8228
26261	1227.58	23.687
26286	1228.54	37.2942
26289	1228.54	28.9975
26292	1228.55	20.9128
26296	1228.57	27.1819
26301	1228.59	22.4119
26304	1228.62	19.8498
26326	1229.48	36.5693
26331	1229.53	28.8288
26346	1229.76	33.6994
26368	1230.54	21.7657
26369	1230.55	27.2494
26387	1230.73	33.9722
26408	1231.39	36.173
26412	1231.42	21.5127
26431	1231.49	39.5665
26442	1231.59	27.2887
26460	1231.74	33.8369
26488	1232.53	38.0422
26493	1232.54	26.9853
26494	1232.54	22.5106
26496	1232.54	24.3695
26504	1232.56	28.0631
26607	1234.28	42.0872
26611	1234.29	35.9498
26613	1234.29	38.9435
26630	1234.56	27.372
26654	1235.37	36.109
26670	1235.56	26.6462
26682	1235.56	29.8635
26707	1235.85	37.4929
26823	1237.56	27.1287
26866	1238.47	33.6539
26872	1238.5	37.6114
26874	1238.5	35.5264
26876	1238.52	29.6133
26878	1238.53	26.5956
26879	1238.56	21.1369
26888	1238.56	24.4189
26896	1238.59	22.4645
26919	1239.43	33.812
26928	1239.52	37.8767
26929	1239.51	35.7204
26933	1239.55	25.113
26934	1239.54	27.6463
26941	1239.58	29.1191
26984	1240.53	21.2753
26986	1240.55	27.052
26992	1240.56	23.7424
27032	1241.55	26.6293
27041	1241.62	28.8609
27046	1241.72	21.563
27081	1242.57	26.9506
27147	1244.5	37.9223
27169	1244.57	21.6465
27173	1244.58	19.714
27203	1245.25	35.6225
27207	1245.47	36.8173
27229	1245.55	21.6239
27253	1245.75	36.8428
27263	1245.76	33.9628
27268	1245.76	39.1795
27288	1246.52	36.4658
27299	1246.54	21.5703
27315	1246.55	22.8312
27340	1247.48	39.6071
27349	1247.52	36.21
27350	1247.52	22.0008
27356	1247.55	22.7302
27364	1247.59	26.9286
27365	1247.66	21.5278
27398	1248.51	37.7636
27433	1249.35	39.6373
27496	1250.54	37.1232
27513	1250.55	31.4131
27517	1250.56	27.9307
27524	1250.55	34.2762
27592	1250.63	20.4195
27670	1250.66	22.5492
27737	1251.58	26.8419
27742	1251.62	22.5253
27775	1252.38	35.951
27796	1252.6	26.7757
27797	1252.62	21.5483
27825	1253.41	25.3423
27837	1253.56	21.3683
27838	1253.58	25.0335
27948	1254.52	38.0876
27951	1254.55	26.3773
28005	1255.48	35.7697
28006	1255.49	38.2623
28018	1255.59	19.9621
28022	1255.64	24.7537
28024	1255.68	38.1642
28049	1256.43	36.3607
28061	1256.49	39.7125
28065	1256.55	27.138
28090	1257.42	36.4022
28095	1257.44	38.3404
28103	1257.44	33.9189
28119	1257.54	26.6436
28127	1257.66	27.33
28132	1257.64	19.9186
28154	1258.25	35.7456
28161	1258.4	36.4824
28222	1259.42	36.2679
28281	1260.56	21.8281
28306	1260.61	27.4268
28342	1261.56	22.7694
28343	1261.56	21.9325
28366	1261.75	33.8899
28385	1262.46	38.233
28391	1262.57	22.2969
28437	1263.21	41.7693
28464	1263.55	19.6772
28466	1263.54	22.7286
28484	1263.58	28.0324
28557	1265.59	29.1677
28560	1265.59	30.265
28561	1265.59	27.0867
28562	1265.59	28.2344
28565	1265.59	37.3423
28571	1265.6	34.4143
28596	1266.52	37.6422
28608	1266.57	21.2035
28609	1266.57	19.8463
28610	1266.58	28.3619
28638	1266.73	34.1105
28667	1267.54	36.7591
28669	1267.54	21.1725
28677	1267.61	22.6744
28719	1268.57	30.1838
28723	1268.54	21.3538
28725	1268.56	36.7086
28734	1268.57	29.1139
28747	1268.57	27.2482
28805	1269.6	23.7972
28813	1269.69	28.2016
28839	1270.5	38.0709
28850	1270.55	29.3807
28857	1270.56	21.1545
28945	1270.94	19.4914
28957	1270.95	36.9891
28963	1270.95	24.0604
28968	1270.95	41.2286
29001	1271.45	35.7679
29045	1272.23	35.6069
29067	1272.56	21.036
29068	1272.53	29.7619
29069	1272.53	34.9974
29107	1273.5	36.3883
29111	1273.52	26.6589
29114	1273.53	29.0555
29116	1273.64	27.2498
29118	1273.65	22.7464
29143	1274.38	30.9906
29279	1276.4	35.9233
29287	1276.41	38.4861
29289	1276.44	24.2194
29308	1276.7	19.8928
29349	1277.58	27.0878
29376	1278.52	39.2865
29383	1278.59	26.9781
29400	1279.44	35.1339
29411	1279.56	19.7161
29412	1279.57	26.7587
29474	1280.59	21.2544
29475	1280.59	37.8522
29538	1281.59	27.0902
29580	1281.61	19.5748
29595	1281.68	31.7982
29617	1282.51	37.7961
29628	1282.58	23.5761
29633	1282.59	27.0868
29667	1282.81	36.9338
29677	1283.37	36.1241
29685	1283.55	27.2664
29707	1283.8	33.1252
29716	1284.55	25.9351
29728	1284.55	29.1782
29731	1284.58	27.2587
29737	1284.6	22.0295
29779	1285.56	28.3265
29793	1285.58	34.2722
29796	1285.59	37.9995
29823	1286.42	36.407
29827	1286.5	37.794
29840	1286.54	29.4051
29848	1286.6	21.943
29896	1287.57	27.4666
29906	1287.59	21.8737
29946	1288.51	29.962
29953	1288.53	35.9841
30042	1290.34	30.8661
30106	1291.66	22.7524
30136	1292.39	36.1593
30145	1292.55	38.6829
30174	1292.59	28.2762
30177	1292.59	21.4179
30211	1293.55	20.0533
30227	1293.58	21.4447
30263	1294.49	39.4678
30271	1294.59	20.1478
30295	1294.6	22.4524
30306	1294.6	27.2447
30402	1295.36	34.1619
30410	1295.52	38.1486
30443	1295.72	38.4495
30467	1296.56	26.7839
30477	1296.57	27.5835
30500	1296.6	19.3654
30509	1296.6	39.0808
30524	1296.61	21.6926
30540	1296.62	25.2121
30575	1297.58	27.365
30593	1297.59	22.0844
30608	1297.67	32.0504
30619	1297.74	22.0289
30661	1298.58	38.148
30662	1298.59	19.8077
30693	1299.51	27.8275
30699	1299.58	22.3818
30707	1299.8	33.2939
30716	1300.42	38.0416
30729	1300.55	27.0227
30730	1300.57	22.9692
30733	1300.58	28.5346
30735	1300.59	23.7435
30783	1301.82	33.8858
30800	1302.53	37.8571
30825	1302.67	21.636
30878	1303.55	21.5237
30882	1303.54	29.4124
30891	1303.56	27.0601
30895	1303.57	28.2235
30928	1304.16	35.6175
30942	1304.52	27.8801
30950	1304.6	28.1637
30952	1304.6	21.8894
30988	1305.49	36.9038
31002	1305.6	38.8023
31029	1306.43	43.9226
31052	1306.57	27.3211
31070	1306.65	19.6382
31135	1307.58	28.181
31145	1307.7	26.2156
31171	1308.54	39.2514
31173	1308.56	26.3481
31181	1308.59	23.1112
31227	1309.68	28.1203
31229	1309.69	21.8169
31247	1310.37	36.2604
31270	1310.56	28.8711
31271	1310.57	19.8749
31275	1310.59	21.3883
31280	1310.58	27.0081
31336	1311.37	37.7732
31346	1311.46	26.5439
31422	1311.97	31.3796
31464	1312.31	31.0406
31471	1312.49	27.8037
31480	1312.55	29.7677
31517	1312.59	19.3595
31524	1312.62	20.0087
31525	1312.62	22.455
31595	1313.67	32.2388
31621	1314.31	30.8476
31626	1314.35	36.1507
31647	1314.58	38.3058
31657	1314.61	21.8054
31726	1315.59	24.4703
31765	1316.47	24.7352
31833	1317.6	27.3071
31850	1317.81	34.104
31992	1319.3	41.2103
32018	1319.54	27.047
32022	1319.58	20.8863
32100	1320.59	27.0725
32109	1320.61	34.1491
32111	1320.62	32.4612
32163	1321.59	35.9377
32170	1321.6	30.0215
32171	1321.59	28.371
32178	1321.6	38.5791
32185	1321.63	20.6609
32220	1322.4	36.3756
32238	1322.59	21.2476
32243	1322.61	27.4498
32284	1323.6	27.254
32336	1324.57	21.266
32340	1324.58	24.7285
32343	1324.59	28.7015
32405	1325.57	21.4314
32432	1325.61	22.6837
32463	1326.5	37.2713
32470	1326.55	29.2043
32471	1326.56	27.1105
32481	1326.57	21.6723
32552	1328.5	26.7771
32558	1328.59	22.7151
32611	1328.98	28.977
32637	1328.99	39.9591
32676	1329.58	28.8642
32677	1329.59	22.5727
32679	1329.61	27.6462
32696	1329.71	22.7219
32705	1330.34	36.0037
32724	1330.59	28.8879
32726	1330.59	27.8223
32774	1331.62	27.6671
32783	1331.75	21.7302
32807	1332.42	36.1259
32823	1332.54	21.7375
32834	1332.58	25.4721
32852	1332.73	19.8575
32874	1333.42	36.108
32883	1333.57	28.4261
32944	1334.61	27.6492
32973	1335.58	27.4318
32982	1335.63	38.707
32987	1335.66	29.842
32995	1335.75	19.9299
33041	1336.64	22.2783
33042	1336.58	21.5096
33047	1336.61	27.1357
33082	1337.62	38.1995
33088	1337.64	21.0156
33095	1337.66	19.8816
33115	1338.31	35.9468
33133	1338.6	21.3381
33135	1338.6	23.9878
33136	1338.61	28.6168
33209	1339.6	27.4859
33235	1340.59	29.9427
33238	1340.6	28.3984
33284	1341.58	29.9772
33288	1341.59	27.3436
33322	1342.57	26.6987
33326	1342.58	29.1505
33339	1342.67	22.6451
33384	1344.38	36.3272
33385	1344.38	43.6836
33430	1345.6	36.001
33500	1347.6	37.2961
33556	1348.62	21.1345
33561	1348.62	20.1381
33569	1348.64	20.7642
33602	1349.42	36.4516
33617	1349.63	28.093
33633	1349.7	20.2297
33701	1350.42	37.7649
33716	1350.57	21.2665
33726	1350.64	28.7636
33727	1350.63	27.088
33776	1351.63	38.7568
33812	1352.56	29.7655
33819	1352.59	21.556
33840	1352.78	24.6014
33845	1352.76	21.882
33901	1353.53	23.9629
33938	1353.59	21.483
33971	1353.63	28.1606
33973	1353.66	25.6316
34009	1354.62	35.7097
34011	1354.62	28.9633
34017	1354.64	22.1393
34018	1354.65	38.0817
34019	1354.64	25.1537
34035	1354.85	34.4529
34068	1355.7	21.9856
34137	1356.86	34.3815
34154	1357.58	30.0214
34160	1357.6	22.2878
34186	1358.38	36.4611
34211	1358.58	38.5646
34212	1358.59	26.077
34213	1358.61	27.4564
34219	1358.63	21.0541
34236	1358.84	34.6182
34256	1359.56	28.1671
34262	1359.58	38.1557
34267	1359.61	23.1947
34272	1359.68	22.4355
34295	1360.61	27.391
34301	1360.63	22.6454
34313	1360.72	22.1307
34333	1361.59	27.6644
34339	1361.63	21.9874
34379	1362.41	41.0489
34396	1362.58	37.2005
34399	1362.6	25.7159
34401	1362.61	28.5624
34403	1362.62	19.9866
34404	1362.62	21.3495
34416	1362.7	22.8137
34432	1363.43	36.3375
34461	1363.6	29.6904
34474	1363.74	20.2288
34492	1364.53	27.1444
34510	1364.61	28.7636
34569	1364.77	19.3882
34676	1365.61	27.6649
34716	1366.58	29.5295
34724	1366.62	27.4376
34754	1367.6	29.525
34766	1367.64	38.8826
34795	1368.58	21.9043
34803	1368.61	28.2348
34814	1368.73	24.7994
34837	1369.6	28.1456
34841	1369.61	25.7214
34856	1369.65	20.4947
35007	1371.57	27.4452
35027	1372.36	40.0531
35073	1372.86	34.6076
35087	1372.86	37.1044
35092	1373.41	36.1687
35097	1373.61	38.8871
35135	1374.58	38.4377
35140	1374.64	22.2794
35199	1375.54	28.1639
35201	1375.57	38.2786
35204	1375.61	23.245
35239	1376.58	29.707
35246	1376.64	27.4872
35313	1378.48	37.087
35326	1378.6	36.7365
35327	1378.6	25.4742
35334	1378.61	30.1295
35339	1378.61	28.822
35362	1378.62	34.3157
35414	1380.61	27.8756
35424	1380.64	23.8305
35426	1380.65	21.9844
35468	1381.61	27.3536
35472	1381.66	22.1132
35506	1382.61	27.6911
35512	1382.65	22.7379
35535	1383.59	27.626
35550	1383.64	38.9402
35556	1383.66	26.2221
35583	1384.6	21.4899
35589	1384.61	29.166
35612	1384.66	38.7722
35617	1384.66	20.2628
35646	1385.59	25.2605
35647	1385.6	27.8835
35648	1385.63	29.0447
35690	1386.39	35.7466
35712	1386.62	28.4859
35730	1386.79	20.9609
35735	1386.83	35.6851
35752	1387.02	19.5419
35877	1388.64	27.7962
35894	1388.86	34.636
35912	1389.6	39.021
35965	1390.44	41.23
35979	1390.44	36.9459
36156	1392.62	21.7521
36174	1392.64	27.7729
36177	1392.67	39.0692
36235	1393.88	37.5261
36249	1394.49	37.3602
36260	1394.6	23.2736
36296	1395.59	25.9051
36303	1395.63	27.1646
36331	1396.45	37.5868
36344	1396.59	29.7225
36345	1396.62	28.124
36350	1396.62	26.6731
36406	1397.55	29.7276
36415	1397.67	38.9731
36444	1398.61	29.2977
36449	1398.62	28.3944
36489	1399.4	36.1956
36500	1399.62	28.7444
36522	1400.41	36.1507
36532	1400.66	22.4754
36541	1400.65	20.3106
36566	1401.38	36.5567
36575	1401.61	29.2966
36581	1401.62	28.0484
36586	1401.66	40.0387
36599	1401.75	22.0084
36614	1402.46	38.1093
36637	1402.62	35.5907
36653	1402.81	35.9298
36672	1403.57	21.7543
36716	1404.63	20.1319
36738	1404.85	34.8785
36744	1405.48	36.9308
36759	1405.61	39.0354
36761	1405.67	28.1396
36769	1405.63	20.1391
36784	1405.69	23.4208
36816	1406.64	29.6465
36819	1406.63	28.1556
36827	1406.67	37.86
36858	1407.6	21.6146
36868	1407.66	37.2292
36880	1407.65	27.4288
36891	1407.7	22.425
36940	1408.6	22.9414
36965	1408.62	28.9954
36988	1408.66	39.1338
37056	1409.58	22.0426
37058	1409.58	25.0303
37061	1409.59	26.8685
37062	1409.59	23.0922
37070	1409.62	28.7807
37120	1410.62	28.6504
37124	1410.62	19.897
37126	1410.65	23.5297
37127	1410.65	22.3248
37206	1412.42	36.9297
37220	1412.61	31.958
37230	1412.61	29.9644
37235	1412.67	28.4457
37262	1413.55	25.56
37301	1414.63	38.9577
37332	1415.59	38.9414
37340	1415.64	23.5532
37344	1415.72	22.4411
37371	1416.67	22.5099
37375	1416.62	28.8216
37377	1416.64	27.8511
37417	1417.65	27.901
37420	1417.63	20.0253
37441	1417.7	40.5325
37461	1418.6	22.9107
37465	1418.62	28.2975
37475	1418.69	39.7291
37501	1419.57	37.0311
37513	1419.65	19.9012
37516	1419.68	28.441
37603	1421.49	37.0163
37610	1421.59	38.7131
37623	1421.68	23.4346
37650	1422.55	37.5732
37662	1422.6	21.7229
37672	1422.63	30.0757
37682	1422.67	31.8054
37698	1422.68	28.1437
37715	1422.79	28.8432
37717	1422.77	34.2522
37751	1423.59	21.9081
37775	1423.63	30.024
37785	1423.64	20.164
37794	1423.65	37.3369
37796	1423.64	19.4892
37805	1423.65	27.6261
37903	1424.66	39.2996
37904	1424.66	41.9744
37949	1425.59	22.3178
37963	1425.65	28.9298
37978	1425.75	24.8023
38007	1426.61	19.8289
38009	1426.63	28.7334
38010	1426.64	23.4379
38011	1426.64	22.4206
38021	1426.67	38.9415
38037	1426.72	28.5638
38063	1426.79	20.0505
38087	1427.62	20.5511
38099	1427.63	27.9037
38105	1427.67	39.7591
38169	1428.38	43.5591
38171	1428.4	39.6929
38174	1428.39	36.7478
38191	1428.68	28.5632
38217	1429.63	37.8594
38256	1430.58	21.9577
38263	1430.64	39.0922
38266	1430.65	29.2403
38308	1431.64	34.3757
38397	1431.72	19.4657
38459	1432.67	35.6883
38460	1432.65	28.5628
38510	1433.67	28.0928
38555	1434.65	35.0849
38566	1434.7	22.5788
38586	1435.51	19.7504
38605	1435.66	28.8363
38617	1435.7	22.5409
38651	1436.35	35.5595
38659	1436.65	30.4712
38666	1436.67	38.9254
38676	1436.75	22.6552
38701	1437.61	38.7983
38708	1437.66	29.8961
38719	1437.81	22.7837
38743	1438.45	41.3001
38752	1438.45	36.7639
38755	1438.47	39.1921
38780	1438.66	30.2014
38790	1438.66	22.0085
38798	1438.67	27.8755
38879	1439.65	29.8171
38910	1440.56	24.3004
38933	1440.67	37.285
38951	1440.66	39.2845
38963	1440.74	22.3056
38991	1441.6	19.8457
39000	1441.63	31.89
39002	1441.68	39.1502
39005	1441.66	28.859
39033	1442.44	35.9125
39047	1442.62	28.8949
39064	1442.63	27.6328
39129	1444.36	36.3743
39145	1444.6	37.5307
39163	1444.67	20.0209
39168	1444.7	28.9969
39275	1445.62	37.359
39276	1445.66	28.2678
39310	1446.53	19.8168
39322	1446.64	39.4279
39607	1447.7	19.4724
40075	1448.78	20.2687
40091	1449.64	21.8561
40103	1449.66	28.1206
40133	1450.56	37.7248
40159	1450.66	32.8872
40169	1450.71	23.6886
40221	1451.64	36.0281
40225	1451.66	32.3761
40243	1451.66	29.1716
40259	1451.69	21.3341
40260	1451.69	22.5536
40277	1452.36	36.3487
40283	1452.43	40.5093
40291	1452.64	27.5991
40294	1452.66	23.6065
40336	1453.56	38.9021
40344	1453.67	23.5081
40360	1454.64	28.1258
40363	1454.66	26.5021
40366	1454.7	22.4179
40409	1455.65	28.8853
40452	1456.64	29.2706
40453	1456.65	39.481
40461	1456.7	22.481
40481	1457.4	35.0685
40484	1457.58	35.6287
40487	1457.6	21.9348
40493	1457.64	29.0236
40495	1457.67	39.3765
40536	1458.64	29.3717
40541	1458.63	27.9416
40565	1459.57	38.5306
40569	1459.58	21.4956
40572	1459.65	28.477
40606	1460.49	37.4827
40619	1460.63	19.8299
40627	1460.71	21.9451
40645	1460.8	22.7652
40677	1461.56	21.8671
40680	1461.6	37.3614
40737	1462.62	39.4214
40745	1462.66	22.2727
40748	1462.68	23.2632
40759	1462.76	20.3965
40864	1463.66	28.7456
40997	1463.67	19.472
41166	1463.71	19.4683
41336	1464.64	22.0402
41342	1464.66	29.3143
41345	1464.67	31.4357
41425	1466.6	32.625
41431	1466.66	21.8713
41434	1466.65	28.5188
41471	1467.67	21.2878
41476	1467.66	22.5199
41485	1467.66	29.0729
41513	1467.8	23.8873
41514	1467.81	24.6852
41539	1468.65	22.1262
41597	1469.67	28.7263
41601	1469.67	23.6936
41652	1470.65	28.5433
41654	1470.65	31.4166
41655	1470.65	24.8164
41665	1470.68	21.0804
41735	1472.62	39.2587
41737	1472.62	31.3799
41770	1473.63	22.2062
41815	1474.62	38.7946
41830	1474.64	28.9425
41832	1474.66	20.0534
41833	1474.67	22.4404
41858	1475.58	37.9143
41863	1475.64	28.4509
41869	1475.74	39.7772
41892	1476.4	36.993
41907	1476.62	27.7952
41908	1476.63	19.8853
41917	1476.66	29.5963
41922	1476.7	21.8112
41972	1478.61	39.3027
42033	1479.68	39.3783
42064	1480.66	29.8758
42065	1480.66	28.2655
42102	1481.67	39.5188
42114	1481.85	21.2107
42146	1482.66	28.8787
42150	1482.67	22.4662
42166	1482.78	24.1232
42179	1483.66	19.7676
42185	1483.64	29.0407
42188	1483.66	22.586
42216	1483.7	20.6531
42269	1484.67	23.5684
42273	1484.68	29.0674
42304	1485.67	23.7681
42313	1485.73	20.4787
42367	1486.6	39.2208
42374	1486.65	29.1104
42378	1486.68	21.1523
42379	1486.68	23.7001
42382	1486.71	22.965
42404	1487.65	29.6217
42458	1488.59	20.0987
42473	1488.66	22.5213
42523	1489.62	28.8452
42583	1491.63	20.3052
42594	1491.74	39.8339
42662	1492.37	36.6816
42679	1492.64	37.4408
42680	1492.64	27.9002
42683	1492.67	28.9772
42688	1492.67	30.0383
42721	1493.63	35.8195
42722	1493.63	21.8415
42750	1493.79	22.8378
42766	1494.62	39.2915
42769	1494.64	22.0963
42776	1494.66	30.3993
42779	1494.68	28.3246
42785	1494.71	23.25
42806	1495.47	36.8862
42828	1495.66	30.0038
42832	1495.68	39.4129
42833	1495.68	23.3582
42866	1496.68	30.3745
42867	1496.63	22.3363
42870	1496.65	28.2668
42937	1497.64	28.5486
42965	1498.41	35.0836
42975	1498.66	29.0312
43009	1499.64	29.2282
43029	1499.88	21.2294
43107	1501.66	23.8551
43114	1501.73	20.1049
43226	1503.66	29.682
43235	1503.71	36.0204
43275	1504.62	21.8226
43295	1504.68	20.2418
43319	1504.94	38.2942
43339	1505.61	28.7721
43341	1505.63	21.3165
43345	1505.68	27.669
43366	1506.55	19.8037
43368	1506.53	36.9081
43395	1506.69	29.5809
43400	1506.74	23.0174
43442	1507.74	40.0239
43497	1507.84	33.2623
43538	1508.66	23.995
43543	1508.68	29.3327
43563	1508.76	22.5751
43578	1509.49	37.0679
43592	1509.67	30.0409
43605	1509.79	29.5021
43642	1510.57	39.0518
43658	1510.65	30.2942
43659	1510.66	36.2792
43660	1510.65	28.2785
43670	1510.68	23.3492
43678	1510.68	19.5162
43691	1510.68	20.1663
43715	1510.68	24.6488
43794	1511.67	36.2726
43815	1512.44	36.9211
43822	1512.62	29.3954
43828	1512.69	26.6212
43830	1512.69	39.5353
43851	1513.44	36.7892
43855	1513.49	31.0721
43863	1513.63	29.5129
43995	1516.77	41.0367
44022	1517.65	30.1944
44030	1517.65	39.3637
44034	1517.66	21.5998
44146	1518.6	19.3714
44345	1518.68	22.5189
44390	1519.67	20.1092
44398	1519.71	32.565
44418	1520.64	36.4013
44458	1521.63	22.6521
44464	1521.69	30.5282
44524	1522.7	29.4069
44535	1522.71	22.8953
44592	1523.67	21.9661
44599	1523.74	22.8706
44618	1523.74	40.6561
44633	1523.84	29.7538
44636	1523.85	33.3232
44676	1524.67	30.3213
44679	1524.65	20.0263
44718	1525.48	37.1645
44744	1525.58	22.0886
44750	1525.67	30.3927
44754	1525.69	26.6971
44797	1526.67	29.8448
44800	1526.68	22.7349
44802	1526.69	23.9186
44831	1527.67	29.4738
44921	1530.57	37.5785
44932	1530.68	39.4746
44967	1531.67	29.825
44969	1531.69	39.3134
45021	1532.62	26.3459
45024	1532.67	39.7537
45063	1533.71	20.7868
45130	1534.6	19.3762
45196	1534.66	29.5239
45205	1534.68	20.7536
45243	1535.68	22.0021
45245	1535.68	21.0079
45246	1535.68	29.1272
45250	1535.69	30.2656
45290	1536.68	22.2052
45295	1536.7	29.1994
45297	1536.72	19.8795
45347	1537.78	21.1104
45379	1538.63	22.5473
45384	1538.69	29.7739
45441	1539.75	43.1647
45445	1539.73	40.3086
45463	1539.85	33.4141
45496	1540.77	29.8655
45498	1540.76	43.252
45503	1540.75	39.9795
45554	1541.61	24.5058
45564	1541.73	25.784
45594	1542.69	29.981
45597	1542.69	23.9601
45654	1544.48	36.9994
45664	1544.67	29.0504
45695	1545.67	29.2312
45775	1547.68	29.8228
45820	1548.65	20.276
45828	1548.69	39.329
45857	1549.69	20.2142
45863	1549.7	39.4861
45889	1550.71	23.4756
45893	1550.7	29.821
45895	1550.66	22.2589
45896	1550.67	20.469
45943	1551.67	20.2698
45944	1551.65	22.2856
45949	1551.7	28.2157
45950	1551.7	29.735
45954	1551.74	23.6094
45980	1552.5	37.2147
45983	1552.56	39.5067
46001	1552.69	39.5262
46002	1552.72	29.6927
46056	1553.64	39.2767
46064	1553.69	30.4032
46091	1554.66	28.5929
46119	1554.8	22.9713
46139	1555.72	40.1404
46170	1556.65	27.9078
46179	1556.71	23.1837
46184	1556.74	40.0323
46258	1558.71	29.8473
46338	1560.58	21.7691
46369	1560.7	29.7854
46370	1560.67	22.892
46384	1560.71	39.9016
46417	1560.74	19.5255
46542	1561.45	36.9566
46551	1561.64	22.2887
46554	1561.69	40.6281
46567	1561.69	29.4915
46587	1562.45	37.3767
46606	1562.69	22.4615
46642	1563.44	37.4482
46649	1563.7	29.4617
46654	1563.71	39.8691
46679	1563.87	24.7391
46717	1564.68	35.9813
46719	1564.69	31.4511
46725	1564.72	28.37
46756	1565.69	26.3032
46765	1565.81	20.3031
46783	1566.47	41.4012
46801	1566.67	38.3109
46812	1566.69	28.6625
46826	1566.83	29.5556
46875	1567.7	28.0753
46880	1567.7	20.1921
46883	1567.73	23.9151
46923	1568.67	39.5921
46926	1568.7	24.7439
46928	1568.71	29.8932
46961	1569.65	39.314
46972	1569.71	29.6955
47005	1570.66	39.6376
47039	1571.68	39.6319
47125	1573.72	29.8596
47200	1574.68	21.7564
47215	1574.69	39.6568
47273	1575.74	19.5936
47285	1575.75	30.1998
47367	1576.6	26.3743
47371	1576.6	27.4677
47402	1576.67	43.3003
47855	1576.74	19.5079
48008	1577.69	40.084
48023	1577.78	29.1025
48061	1578.75	40.2264
48063	1578.71	27.5118
48089	1579.68	20.056
48093	1579.68	23.0001
48106	1579.71	29.8174
48115	1579.74	27.353
48131	1580.5	36.3904
48162	1580.89	24.85
48176	1580.88	23.8674
48189	1581.6	39.3365
48195	1581.7	28.1012
48224	1582.7	23.2133
48281	1583.58	19.4499
48354	1583.69	30.0776
48394	1583.7	23.2678
48417	1584.51	37.4959
48421	1584.65	22.4556
48424	1584.68	24.7282
48425	1584.69	29.9013
48428	1584.7	31.3263
48446	1584.88	20.8721
48478	1585.62	25.2753
48480	1585.66	39.8437
48486	1585.75	29.2772
48505	1586.64	39.7932
48520	1586.74	28.8819
48521	1586.73	30.4747
48540	1587.66	39.4673
48580	1588.71	30.1503
48616	1589.6	20.2276
48625	1589.71	29.6958
48651	1590.44	37.3994
48663	1590.67	20.1718
48664	1590.67	39.2932
48667	1590.71	32.7857
48686	1591.71	38.2764
48699	1591.74	30.3879
48751	1592.7	22.1803
48898	1592.73	29.8459
48979	1592.75	39.3222
49122	1592.73	19.5192
49243	1593.69	22.3763
49244	1593.74	29.9219
49248	1593.75	39.5701
49273	1594.52	36.3895
49284	1594.67	29.233
49295	1594.73	23.0529
49296	1594.73	27.319
49303	1594.76	40.2154
49332	1595.7	30.0066
49334	1595.68	20.1503
49349	1595.9	21.5836
49381	1596.72	23.4202
49390	1596.82	20.239
49451	1598.73	38.9475
49464	1599.41	37.0975
49509	1600.5	37.4407
49524	1600.69	20.009
49527	1600.69	29.6227
49530	1600.7	40.0851
49608	1602.74	28.9718
49696	1604.62	38.3983
49697	1604.67	20.1397
49713	1604.73	30.3377
49719	1604.76	21.0538
49776	1605.73	24.0327
49778	1605.73	29.8407
49780	1605.74	34.6024
49839	1606.71	24.0286
49901	1607.61	19.881
49914	1607.78	29.2055
49948	1608.68	22.349
49958	1608.73	30.9321
49959	1608.7	28.3111
50008	1609.75	30.2043
50037	1610.76	40.1528
50056	1610.87	30.2917
50075	1611.69	29.4784
50087	1611.77	40.131
50103	1611.84	23.1276
50126	1612.61	38.2826
50172	1612.76	23.3804
50174	1612.78	30.5355
50202	1613.7	38.904
50208	1613.76	26.8063
50212	1613.82	23.986
50230	1614.54	40.43
50247	1614.7	32.7024
50254	1614.72	39.4402
50285	1614.89	20.4167
50338	1615.7	40.0566
50357	1616	38.8862
50377	1616.67	30.9401
50383	1616.7	22.9745
50384	1616.73	40.25
50418	1617.66	32.5278
50425	1617.67	31.1446
50431	1617.71	23.19
50460	1617.79	19.5195
50505	1618.65	36.9559
50514	1618.72	39.8067
50557	1619.65	36.9141
50574	1619.66	38.5251
50578	1619.7	22.573
50593	1619.79	40.3982
50633	1620.67	29.4935
50638	1620.7	22.6628
50683	1621.71	30.1695
50735	1622.69	20.3509
50750	1622.7	22.6063
50766	1622.7	30.44
50791	1622.72	26.7913
50793	1622.73	23.7391
50825	1623.6	23.0831
50833	1623.73	19.7436
50837	1623.71	31.5868
50838	1623.73	29.8577
50840	1623.73	24.1239
50845	1623.72	28.553
50904	1624.55	37.7263
50912	1624.72	27.4177
50913	1624.72	29.2247
50914	1624.72	30.9972
50919	1624.72	24.4273
50921	1624.72	25.3174
50970	1626.69	23.0633
50972	1626.7	39.1161
50974	1626.71	29.7272
50984	1626.75	25.2644
51007	1627.69	29.4532
51008	1627.7	33.0468
51044	1628.5	36.6371
51059	1628.72	38.9658
51065	1628.75	23.194
51095	1629.68	38.6228
51105	1629.74	20.6512
51117	1629.84	23.8055
51118	1629.84	31.3163
51120	1629.85	24.8913
51160	1630.7	19.8053
51175	1630.74	20.6472
51184	1630.83	31.2476
51264	1631.72	31.0188
51276	1631.71	39.5409
51328	1632.71	40.147
51333	1632.74	36.9265
51340	1632.78	30.2994
51368	1633.64	32.6334
51374	1633.68	31.4084
51678	1633.76	19.5284
51778	1634.69	39.9524
51779	1634.65	37.3319
51793	1634.72	28.8524
51804	1634.8	29.7175
51838	1635.65	37.3773
51862	1635.75	22.5346
51865	1635.76	30.3357
51875	1635.79	40.441
51885	1635.83	20.6323
51906	1636.57	36.436
51916	1636.7	20.0325
51920	1636.84	20.7854
51929	1636.74	22.4996
51930	1636.74	24.0463
51932	1636.74	30.251
51940	1636.74	25.0503
51945	1636.77	26.6972
51948	1636.86	23.1765
51949	1636.74	29.2539
52052	1638.47	37.3612
52096	1638.74	19.6015
52100	1638.73	20.2299
52157	1639.73	29.4638
52189	1640.58	23.2418
52213	1640.68	28.0422
52216	1640.7	29.227
52219	1640.7	31.0143
52252	1641.72	25.1806
52256	1641.75	40.3023
52279	1642.53	36.6844
52320	1643.74	29.5324
52367	1644.76	36.2919
52374	1644.72	39.1122
52403	1644.83	22.7909
52433	1645.7	29.9703
52446	1645.76	20.6137
52450	1645.79	25.1414
52487	1646.77	31.121
52507	1646.8	21.8854
52541	1647.72	30.2793
52550	1647.78	23.1889
52609	1648.73	22.8257
52612	1648.73	30.1076
52730	1649.71	19.5786
52769	1649.73	22.643
52853	1649.76	30.3625
52950	1650.62	37.3479
52962	1650.73	29.9148
52968	1650.78	23.4235
53002	1651.63	37.5785
53017	1651.74	30.2051
53035	1651.79	40.6617
53078	1652.7	20.1281
53094	1652.72	22.7619
53101	1652.77	30.4036
53103	1652.84	19.7305
53144	1653.69	31.4441
53181	1653.88	30.3812
53216	1654.78	23.1264
53217	1654.77	20.8689
53279	1656.73	29.2949
53280	1656.73	27.8306
53282	1656.74	39.0555
53287	1656.75	25.3924
53322	1657.69	20.1264
53328	1657.72	22.8973
53329	1657.74	25.3979
53331	1657.75	40.2734
53333	1657.76	29.7252
53375	1658.59	21.4575
53386	1658.69	31.6861
[truncated: 3,607 more rows]
