# Supplementary material for: Prediction of acute coronary syndromes by urinary proteome analysis
Source: PLoS One. 2017 Mar 8;12(3):e0172036. doi: 10.1371/journal.pone.0172036 (PMC5342174; doi:10.1371/journal.pone.0172036)
Supplement: S4 Table — (XLS) [file pone.0172036.s004.xls]

## Sheet: Tabelle1
S4 Table. Individual data points for the table 4 and figure 2			NRI/IDI (Table 4)											ROC / RISK Analysis (Figure 2)													Legend
Patient ID	Evaluation ID	Study	Center	ACSE FU	FCVRS	ACSP75	ACSCP	YTE	Models				Patient ID	ACSE FU	FCVRS	ACSP75	ACSCP	YTE	AGE	SEX	eGFR	DM	HT	HCVE			ACSE FU	Acute coronary syndrome events follow up
																											FCVRS	Framingham risk score
																											YTE	Years to event
7804	2057	CACTI ACS	1	1	36.638	1.414	10.3828	2.3096	Model 1	Center and FCVRS			7804	1	36.638	1.414	10.3828	2.3096	50	0	81.188	1	1	0			Sex	0= male 1=female
14740	2217	FLEMENGHO	2	1	21.882	2.135	10.9532	4.48087	Model 2	Center, FCVRS and ACSP75			14740	1	21.882	2.135	10.9532	4.48087	78.2	1	n.a.	0	1	0			DM	Diabetes Mellitus
17154	50004-05497	ASCOT hard CVE	3	1	11.568	-1.133	8.4372	4.35246	Model 3	Center, FCVRS and ACSCP			17154	1	11.568	-1.133	8.4372	4.35246	67.5	0	n.a.	0	1	0			HT	Hypertension
17159	50014-01099	ASCOT hard CVE	3	1	12.242	0.866	6.1324	3.95628					17159	1	12.242	0.866	6.1324	3.95628	53.3	0	n.a.	1	1	0			HCVE	History of cardiovascular events
19141	2117	FLEMENGHO	2	1	30.63	0.959	10.5072	4.2459					19141	1	30.63	0.959	10.5072	4.2459	83	0	65.197	0	1	0
7799	1370	CACTI control	1	0	20.696	-1.321	4.6358	4.98907					7799	0	20.696	-1.321	4.6358	4.98907	50	0	61.695	1	0	0
12428	1319	FLEMENGHO	2	0	10.814	-3.121	10.125	4.98907					12428	0	10.814	-3.121	10.125	4.98907	82.2	0	73.32	0	1	0
17146	50004-06917	ASCOT control	3	0	9.918	-2.138	8.9658	4.50273					17146	0	9.918	-2.138	8.9658	4.50273	57.7	0	n.a.	0	1	0
17175	50004-01686	ASCOT control	3	0	10.224	-0.286	9.0058	4.98907					17175	0	10.224	-0.286	9.0058	4.98907	62.5	0	n.a.	0	1	0
18824	22723	FLEMENGHO	2	0	8.799	-1.261	11.0904	4.98907					18824	0	8.799	-1.261	11.0904	4.98907	75.6	1	66.468	0	1	0
18307	990910197	AusDiab - AMI	4	1	7.284	1.348	9.5996	1.46448					18307	1	7.284	1.348	9.5996	1.46448	70	1	84.4399	1	1	1
18317	990910351	AusDiab - AMI	4	1	4.859	-1.245	10.5578	0.322404					18317	1	4.859	-1.245	10.5578	0.322404	70	1	59.1441	0	1	0
18324	990910879	AusDiab - AMI	4	1	7.59	-10.405	9.27	3					18324	1	7.59	-10.405	9.27	3	82	1	60.3453	0	1	1
18338	990911340	AusDiab - AMI	4	1	19.135	1.356	10.8918	0.278689					18338	1	19.135	1.356	10.8918	0.278689	72	1	64.0071	1	1	0
18347	990920319	AusDiab - AMI	4	1	11.956	0.117	11.5942	1.71585					18347	1	11.956	0.117	11.5942	1.71585	77	1	66.035	1	1	0
18352	990920463	AusDiab - AMI	4	1	7.531	0.377	11.4512	1.95082					18352	1	7.531	0.377	11.4512	1.95082	77	1	41.8362	1	1	0
18369	990921159	AusDiab - AMI	4	1	4.963	-1.036	9.9438	2.32514					18369	1	4.963	-1.036	9.9438	2.32514	74	1	58.4807	0	1	0
18372	990921264	AusDiab - AMI	4	1	11.365	2.584	12.7754	1.6694					18372	1	11.365	2.584	12.7754	1.6694	85	1	70.3165	1	1	0
18387	990930358	AusDiab - AMI	4	1	5.064	-3.681	10.5914	2.53005					18387	1	5.064	-3.681	10.5914	2.53005	82	1	31.4437	0	1	1
18393	990930440	AusDiab - AMI	4	1	5.228	1.636	12.2952	4.24863					18393	1	5.228	1.636	12.2952	4.24863	81	1	59.9904	0	1	0
18401	990930741	AusDiab - AMI	4	1	12.711	3.545	12.079	4.57923					18401	1	12.711	3.545	12.079	4.57923	81	1	60.4958	1	1	1
18408	990931091	AusDiab - AMI	4	1	12.564	0.068	10.2636	4.8306					18408	1	12.564	0.068	10.2636	4.8306	77	1	70.8709	0	1	0
18425	990940145	AusDiab - AMI	4	1	9.477	0.794	12.3702	2.69945					18425	1	9.477	0.794	12.3702	2.69945	79	0	75.6611	0	1	1
18445	990940763	AusDiab - AMI	4	1	27.635	1.713	12.6892	0.745902					18445	1	27.635	1.713	12.6892	0.745902	79	0	46.1001	1	1	1
18452	990940913	AusDiab - AMI	4	1	36.317	1.154	10.6738	3.15027					18452	1	36.317	1.154	10.6738	3.15027	73	0	43.0725	1	1	0
18469	990941372	AusDiab - AMI	4	1	6.947	-2.064	7.569	3.66393					18469	1	6.947	-2.064	7.569	3.66393	62	0	74.0577	0	1	0
18474	990941492	AusDiab - AMI	4	1	26.244	0.116	10.8142	3.92896					18474	1	26.244	0.116	10.8142	3.92896	80	0	75.8221	0	1	0
18486	990950045	AusDiab - AMI	4	1	15.73	-0.429	9.1836	2.10383					18486	1	15.73	-0.429	9.1836	2.10383	71	0	76.0456	0	1	0
18488	990950073	AusDiab - AMI	4	1	21.835	-0.532	10.4982	3.89617					18488	1	21.835	-0.532	10.4982	3.89617	79	0	74.4151	1	1	1
18498	990950210	AusDiab - AMI	4	1	12.937	0.41	14.373	0.737705					18498	1	12.937	0.41	14.373	0.737705	86	0	52.9225	0	1	1
18504	990950383	AusDiab - AMI	4	1	12.996	3.751	10.5382	1.47814					18504	1	12.996	3.751	10.5382	1.47814	76	0	36.7136	0	1	0
18510	990950623	AusDiab - AMI	4	1	43.774	1.949	12.5138	2.27322					18510	1	43.774	1.949	12.5138	2.27322	81	0	36.2418	1	1	0
18516	990950812	AusDiab - AMI	4	1	20.333	0.328	12.8478	2.46995					18516	1	20.333	0.328	12.8478	2.46995	87	0	48.3504	0	1	0
18518	990950821	AusDiab - AMI	4	1	42.914	0.159	11.2952	0.106557					18518	1	42.914	0.159	11.2952	0.106557	81	0	74.0384	1	1	0
18521	990950868	AusDiab - AMI	4	1	17.489	0.748	8.0218	0.0546448					18521	1	17.489	0.748	8.0218	0.0546448	69	0	77.1324	0	1	0
18525	990950910	AusDiab - AMI	4	1	13.733	0.804	12.409	4.65301					18525	1	13.733	0.804	12.409	4.65301	85	0	73.9352	0	1	1
18531	990951059	AusDiab - AMI	4	1	17.884	-0.395	11.921	4.88798					18531	1	17.884	-0.395	11.921	4.88798	80	0	85.7483	0	1	1
18544	990951482	AusDiab - AMI	4	1	15.275	1.058	13.1004	3.52732					18544	1	15.275	1.058	13.1004	3.52732	87	0	58.3753	0	1	0
18548	990951727	AusDiab - AMI	4	1	60.44	-0.85	11.7456	0.986339					18548	1	60.44	-0.85	11.7456	0.986339	88	0	30.9961	1	1	0
18550	990960001	AusDiab - AMI	4	1	13.999	0.193	11.2406	1.01913					18550	1	13.999	0.193	11.2406	1.01913	83	0	62.1861	0	1	1
18552	990960305	AusDiab - AMI	4	1	15.626	4.295	11.43	4.28689					18552	1	15.626	4.295	11.43	4.28689	69	0	24.1632	0	1	1
18563	990961004	AusDiab - AMI	4	1	30.93	3.587	11.3518	3.44536					18563	1	30.93	3.587	11.3518	3.44536	84	0	90.4669	1	0	1
18571	990970137	AusDiab - AMI	4	1	18.773	4.61	12.7842	2.93716					18571	1	18.773	4.61	12.7842	2.93716	80	0	64.0496	1	1	1
18573	990970172	AusDiab - AMI	4	1	43.811	-0.881	11.1378	4.71038					18573	1	43.811	-0.881	11.1378	4.71038	86	0	83.3394	1	1	1
18595	990970902	AusDiab - AMI	4	1	26.29	3.579	11.0502	4.84973					18595	1	26.29	3.579	11.0502	4.84973	82	0	59.1767	0	0	0
18600	990971048	AusDiab - AMI	4	1	14.653	0.185	11.3502	3.06831					18600	1	14.653	0.185	11.3502	3.06831	74	0	44.7284	1	1	0
18605	990971131	AusDiab - AMI	4	1	2.986	1.763	6.5368	1.13661					18605	1	2.986	1.763	6.5368	1.13661	60	0	67.5551	0	1	0
18304	990910190	AusDiab - comtrol	4	0	1.294	-1.697	8.365	4.98907					18304	0	1.294	-1.697	8.365	4.98907	72	1	78.4779	0	0	0
18309	990910217	AusDiab - comtrol	4	0	6.427	1.347	9.0614	4.98907					18309	0	6.427	1.347	9.0614	4.98907	73	1	76.255	0	1	0
18318	990910354	AusDiab - comtrol	4	0	8.929	0.041	8.2844	4.98907					18318	0	8.929	0.041	8.2844	4.98907	71	1	94.6439	0	1	0
18323	990910854	AusDiab - comtrol	4	0	1.781	-1.137	7.0134	4.98907					18323	0	1.781	-1.137	7.0134	4.98907	62	1	84.2003	0	0	1
18325	990910883	AusDiab - comtrol	4	0	5.278	-0.882	7.0872	4.98907					18325	0	5.278	-0.882	7.0872	4.98907	66	1	74.0222	0	1	0
18331	990911111	AusDiab - comtrol	4	0	2.629	-0.235	9.6338	4.98907					18331	0	2.629	-0.235	9.6338	4.98907	67	1	50.7616	0	1	0
18343	990920148	AusDiab - comtrol	4	0	20.895	-0.387	10.397	4.98907					18343	0	20.895	-0.387	10.397	4.98907	76	1	71.0593	1	1	0
18355	990920559	AusDiab - comtrol	4	0	4.553	0.403	7.9422	4.98907					18355	0	4.553	0.403	7.9422	4.98907	66	1	82.6041	0	1	0
18367	990921134	AusDiab - comtrol	4	0	4.804	0.892	7.769	4.98907					18367	0	4.804	0.892	7.769	4.98907	57	1	74.4278	1	1	0
18379	990930085	AusDiab - comtrol	4	0	8.862	-0.296	8.7596	4.98907					18379	0	8.862	-0.296	8.7596	4.98907	59	1	83.9121	1	1	0
18391	990930429	AusDiab - comtrol	4	0	2.725	-1.146	7.801	4.98907					18391	0	2.725	-1.146	7.801	4.98907	60	1	71.9249	0	0	0
18414	990931405	AusDiab - comtrol	4	0	6.273	-1.572	8.1344	4.98907					18414	0	6.273	-1.572	8.1344	4.98907	73	1	88.6334	0	1	0
18424	990940137	AusDiab - comtrol	4	0	6.95	-1.121	7.2682	4.98907					18424	0	6.95	-1.121	7.2682	4.98907	66	0	63.0638	0	0	0
18432	990940347	AusDiab - comtrol	4	0	19.35	-1.022	9.5668	4.98907					18432	0	19.35	-1.022	9.5668	4.98907	71	0	55.0222	0	1	0
18449	990940879	AusDiab - comtrol	4	0	19.956	2.973	10.7822	4.98907					18449	0	19.956	2.973	10.7822	4.98907	77	0	75.4337	0	1	0
18450	990940902	AusDiab - comtrol	4	0	6.992	-1.063	9.1478	4.98907					18450	0	6.992	-1.063	9.1478	4.98907	71	0	47.6283	0	1	0
18463	990941164	AusDiab - comtrol	4	0	8.612	-2.827	8.7794	4.98907					18463	0	8.612	-2.827	8.7794	4.98907	71	0	73.6132	1	1	0
18468	990941308	AusDiab - comtrol	4	0	3.032	-0.545	6.9254	4.98907					18468	0	3.032	-0.545	6.9254	4.98907	60	0	59.6433	0	0	0
18480	990941643	AusDiab - comtrol	4	0	29.137	1.16	8.8662	4.98907					18480	0	29.137	1.16	8.8662	4.98907	72	0	78.4096	1	1	1
18487	990950067	AusDiab - comtrol	4	0	15.281	1.181	9.4242	4.98907					18487	0	15.281	1.181	9.4242	4.98907	72	0	75.83	1	1	1
18489	990950087	AusDiab - comtrol	4	0	13.815	-0.214	7.4798	4.98907					18489	0	13.815	-0.214	7.4798	4.98907	64	0	89.7219	0	1	0
18491	990950125	AusDiab - comtrol	4	0	8.271	-0.084	10.2554	4.98907					18491	0	8.271	-0.084	10.2554	4.98907	72	0	67.7143	0	1	0
18493	990950148	AusDiab - comtrol	4	0	21.095	-0.81	6.7916	4.98907					18493	0	21.095	-0.81	6.7916	4.98907	70	0	76.2649	0	1	0
18513	990950681	AusDiab - comtrol	4	0	15.534	-1.306	9.0074	4.98907					18513	0	15.534	-1.306	9.0074	4.98907	72	0	65.0008	0	1	0
18530	990951044	AusDiab - comtrol	4	0	6.132	-2.696	6.9806	4.98907					18530	0	6.132	-2.696	6.9806	4.98907	61	0	62.7379	0	0	0
18533	990951239	AusDiab - comtrol	4	0	5.247	2.627	9.8488	4.98907					18533	0	5.247	2.627	9.8488	4.98907	75	0	44.6394	0	1	1
18558	990960717	AusDiab - comtrol	4	0	6.857	-1.074	7.6398	4.98907					18558	0	6.857	-1.074	7.6398	4.98907	65	0	75.1741	0	0	0
18566	990961413	AusDiab - comtrol	4	0	6.178	0.92	9.3894	4.98907					18566	0	6.178	0.92	9.3894	4.98907	73	0	70.921	0	0	0
18570	990970093	AusDiab - comtrol	4	0	5.282	-2.922	8.3296	4.98907					18570	0	5.282	-2.922	8.3296	4.98907	70	0	72.6596	0	1	0
18574	990970192	AusDiab - comtrol	4	0	9.606	-0.945	7.5762	4.98907					18574	0	9.606	-0.945	7.5762	4.98907	63	0	86.2654	0	0	0
18583	990970444	AusDiab - comtrol	4	0	11.132	-0.348	7.7728	4.98907					18583	0	11.132	-0.348	7.7728	4.98907	64	0	91.0338	0	1	0
18591	990970585	AusDiab - comtrol	4	0	2.804	-1.954	5.9902	4.98907					18591	0	2.804	-1.954	5.9902	4.98907	61	0	64.4295	0	0	0
18596	990970911	AusDiab - comtrol	4	0	47.044	2.212	9.634	4.98907					18596	0	47.044	2.212	9.634	4.98907	74	0	54.5619	1	1	0
18603	990971068	AusDiab - comtrol	4	0	5.957	-0.115	7.041	4.98907					18603	0	5.957	-0.115	7.041	4.98907	62	0	81.9706	0	0	0
18607	990971147	AusDiab - comtrol	4	0	7.484	0.363	9.322	4.98907					18607	0	7.484	0.363	9.322	4.98907	70	0	58.5646	0	1	0
18608	990971154	AusDiab - comtrol	4	0	23.508	1.524	9.617	4.98907					18608	0	23.508	1.524	9.617	4.98907	76	0	54.0366	1	1	0
18615	990971406	AusDiab - comtrol	4	0	5.918	-1.781	7.852	4.98907					18615	0	5.918	-1.781	7.852	4.98907	65	0	90.7477	0	0	0
							1.3095
							3.50679
							-2.02918
							0.573593
							1.84137
							-2.98536
							-4.59579
							-3.97749
							-0.887952
							-1.92425
							1.96123
							-2.11063
							-16.0416
							2.04934
							0.292542
							0.700827
							-1.63136
							4.4687
							-5.48273
							2.82895
							5.82671
							0.215595
							1.43119
							2.87433
							1.7699
							-3.69888
							0.404278
							-0.791473
							-0.651065
							1.09257
							5.96135
							3.32046
							1.00157
							0.509571
							0.981268
							1.67351
							-0.39816
							2.14791
							-0.810508
							0.638501
							6.55123
							6.00597
							7.46134
							-0.934727
							5.91787
							0.286017
							2.23523
							-2.74488
							2.07297
							-0.0534175
							-2.24319
							-1.69168
							-0.637905
							-0.536674
							0.326197
							0.754167
							-1.03585
							-2.33286
							-2.51082
							-2.06699
							-1.72268
							4.7774
							-1.78706
							-4.55712
							-1.38909
							1.74155
							1.77453
							-0.718235
							-0.21194
							-1.42754
							-2.13088
							-4.7291
							4.15853
							-2.03095
							1.40244
							-4.74407
							-1.90391
							-0.928659
							-3.56392
							3.46908
							-0.63831
							0.41446
							2.46423
							-3.14117
